# Supplementary material for: Nontuberculous Mycobacteria Persistence in a Cell Model Mimicking Alveolar Macrophages
Source: Microorganisms. 2019 Apr 26;7(5):113. doi: 10.3390/microorganisms7050113 (PMC6560506; doi:10.3390/microorganisms7050113)
Supplement: Supplementary file 1 [file microorganisms-07-00113-s001.zip › Table S1.xlsx]

## Sheet: Table S1
Table S1. Whole-genome sequencing statistics.
Species	Strain Id	read size	mean depth of coverage	number of of contigs	assembly length	number of predicted CDS	ENA BioProject	ENA ID	ENA accession number
Mycobacterium avium	Ma-25291 (ATCC25921)	2 x 250 bp	105.22	168	4892208	4570	PRJEB30455	ERS2994268	ERR3012656
Mycobacterium avium	Ma_60-08	2 x 250 bp	60.41	332	5447071	5150	PRJEB30455	ERS2994267	ERR3012659
Mycobacterium fortuitum	Mf_6841 (ATCC6841)	2 x 250 bp	81.82	127	6316698	6081	PRJEB30455	ERS2994270	ERR3012655
Mycobacterium fortuitum	Mf_747-08	2 x 250 bp	73.35	112	6878403	6713	PRJEB30455	ERS2994269	ERR3012657
Mycobacterium smegmatis	Ms_mc2-155	2 x 250 bp	86.84	176	6854773	6520	PRJEB30455	ERS2994271	ERR3012658
