# Supplementary material for: Nontuberculous Mycobacteria Persistence in a Cell Model Mimicking Alveolar Macrophages
Source: Microorganisms. 2019 Apr 26;7(5):113. doi: 10.3390/microorganisms7050113 (PMC6560506; doi:10.3390/microorganisms7050113)
Supplement: Supplementary file 1 [file microorganisms-07-00113-s001.zip › Table S2.xlsx]

## Sheet: Table S2
Table S2. Repertoire of virulence genes in the five NTM genomes. The table summarizes the results from the survey for the presence (light green)/absence (light red) of gene/protein homologous of a list of virulence genes gathered from literature (see details in text and the "literature source" column), including main gene classes playing a pivotal role in mycobacteria virulence, such as ESX expor…
Literature source	"Virulence" gene	Gene description	gene class	species (reference strain)	Reference accession number	reference_locus_tag	M. avium 25291 (ATCC25921)	M. avium 60-08 (clinical)	M. fortuitum Mf_6841 (ATCC6841)	M. fortuitum_747-08 (clinical)	M. smegmatis MC2 155
Fedrizzi et al, 2017	eccA3	ESX-3_secretion_system_protein_EccA	ESX-3 (T7SS)	Mycobacterium tuberculosis H37Rv	NC_000962.3	Rv0282	Ma_25291p_44740	Ma_6008p_46900	Mf_6841p_58060	Mf_74708p_64460	Ms_mc2_155p_21120
Fedrizzi et al, 2017	eccB3	ESX-3_secretion_system_protein_EccB3	ESX-3 (T7SS)	Mycobacterium tuberculosis H37Rv	NC_000962.3	Rv0283	Ma_25291p_44750	Ma_6008p_46890	Mf_6841p_58050	Mf_74708p_64470	Ms_mc2_155p_21110
Fedrizzi et al, 2017	eccC3	ESX-3_secretion_system_protein_EccC3	ESX-3 (T7SS)	Mycobacterium tuberculosis H37Rv	NC_000962.3	Rv0284	Ma_25291p_44760	Ma_6008p_46880	Mf_6841p_58040	Mf_74708p_64480	Ms_mc2_155p_21100
Fedrizzi et al, 2017	PE5	PE_family_protein_PE5	ESX-3 (T7SS)	Mycobacterium tuberculosis H37Rv	NC_000962.3	Rv0285	Ma_25291p_44770	Ma_6008p_46870	Mf_6841p_58030	Mf_74708p_64490	Ms_mc2_155p_21090
Fedrizzi et al, 2017	PPE4	PPE_family_protein_PPE4	ESX-3 (T7SS)	Mycobacterium tuberculosis H37Rv	NC_000962.3	Rv0286
Fedrizzi et al, 2017	esxG	ESAT-6_like_protein_EsxG	ESX-3 (T7SS)	Mycobacterium tuberculosis H37Rv	NC_000962.3	Rv0287	Ma_25291p_41400	Ma_6008p_41280	Mf_6841p_54360	Mf_74708p_59860	Ms_mc2_155p_21070
Fedrizzi et al, 2017	esxH	ESAT-6-like_protein_EsxH	ESX-3 (T7SS)	Mycobacterium tuberculosis H37Rv	NC_000962.3	Rv0288	Ma_25291p_41390	Ma_6008p_41270	Mf_6841p_54350	Mf_74708p_59870	Ms_mc2_155p_21060
Fedrizzi et al, 2017	espG3	ESX-3_secretion-associated_protein_EspG3	ESX-3 (T7SS)	Mycobacterium tuberculosis H37Rv	NC_000962.3	Rv0289	Ma_25291p_41380	Ma_6008p_41260	Mf_6841p_54340	Mf_74708p_59880	Ms_mc2_155p_21050
Fedrizzi et al, 2017	eccD3	ESX-3_secretion_system_protein_EccD	ESX-3 (T7SS)	Mycobacterium tuberculosis H37Rv	NC_000962.3	Rv0290	Ma_25291p_41370	Ma_6008p_41250	Mf_6841p_54330	Mf_74708p_59890	Ms_mc2_155p_21040
Fedrizzi et al, 2017	mycP3	membrane-anchored_mycosin_MycP	ESX-3 (T7SS)	Mycobacterium tuberculosis H37Rv	NC_000962.3	Rv0291	Ma_25291p_41360	Ma_6008p_41240	Mf_6841p_54320	Mf_74708p_59900	Ms_mc2_155p_21030
Fedrizzi et al, 2017	eccE3	ESX-3_secretion_system_protein_EccE	ESX-3 (T7SS)	Mycobacterium tuberculosis H37Rv	NC_000962.3	Rv0292	Ma_25291p_41350	Ma_6008p_41230
Fedrizzi et al, 2017	eccB5	ESX-5_type_VII_secretion_system_protein_EccB5	ESX-5 (T7SS)	Mycobacterium tuberculosis H37Rv	NC_000962.3	Rv1782	Ma_25291p_39200	Ma_6008p_27730
Fedrizzi et al, 2017	eccCa5 / eccCb5	ESX-5_type_VII_secretion_system_protein_EccC5	ESX-5 (T7SS)	Mycobacterium tuberculosis H37Rv	NC_000962.3	Rv1783 / Rv1784 (fused)	Ma_25291p_39190	Ma_6008p_27720
Fedrizzi et al, 2017	cyp143	cytochrome_P450_Cyp143	ESX-5 (T7SS)	Mycobacterium tuberculosis H37Rv	NC_000962.3	Rv1785c	Ma_25291p_39180	Ma_6008p_27710		† Mf_74708p_16200
Fedrizzi et al, 2017	PPE25	PPE_family_protein_PPE25	ESX-5 (T7SS)	Mycobacterium tuberculosis H37Rv	NC_000962.3	Rv1787	*	*
Fedrizzi et al, 2017	PE18	PE_family_protein_PE18	ESX-5 (T7SS)	Mycobacterium tuberculosis H37Rv	NC_000962.3	Rv1788	*	*
Fedrizzi et al, 2017	PPE26	PPE_family_protein_PPE26	ESX-5 (T7SS)	Mycobacterium tuberculosis H37Rv	NC_000962.3	Rv1789	*	*
Fedrizzi et al, 2017	PPE27	PPE_family_protein_PPE27	ESX-5 (T7SS)	Mycobacterium tuberculosis H37Rv	NC_000962.3	Rv1790
Fedrizzi et al, 2017	PE19	PE_family_protein_PE19	ESX-5 (T7SS)	Mycobacterium tuberculosis H37Rv	NC_000962.3	Rv1791	Ma_25291p_39130	Ma_6008p_51830
Fedrizzi et al, 2017	esxM	ESAT-6_like_protein_EsxM	ESX-5 (T7SS)	Mycobacterium tuberculosis H37Rv	AL123456.3	Rv1792	Ma_25291p_46300	Ma_6008p_22100
Fedrizzi et al, 2017	esxN	ESAT-6_like_protein_EsxN	ESX-5 (T7SS)	Mycobacterium tuberculosis H37Rv	NC_000962.3	Rv1793	Ma_25291p_46310	Ma_6008p_22090
Fedrizzi et al, 2017	eccD5	ESX-5_type_VII_secretion_system_protein_EccD	ESX-5 (T7SS)	Mycobacterium tuberculosis H37Rv	NC_000962.3	Rv1795	Ma_25291p_44670	Ma_6008p_51050
Fedrizzi et al, 2017	mycP5	membrane-anchored_mycosin_MycP	ESX-5 (T7SS)	Mycobacterium tuberculosis H37Rv	NC_000962.3	Rv1796	Ma_25291p_44680	Ma_6008p_49860
Fedrizzi et al, 2017	eccE5	ESX-5_type_VII_secretion_system_protein_EccE	ESX-5 (T7SS)	Mycobacterium tuberculosis H37Rv	NC_000962.3	Rv1797	Ma_25291p_44690	Ma_6008p_49850
Fedrizzi et al, 2017	eccA5	ESX-5_type_VII_secretion_system_protein_EccA	ESX-5 (T7SS)	Mycobacterium tuberculosis H37Rv	NC_000962.3	Rv1798	Ma_25291p_44700	Ma_6008p_49840
Fedrizzi et al, 2017	LipY	triacylglycerol_lipase_Lip	ESX-5 (T7SS)	Mycobacterium tuberculosis H37Rv	NC_000962.3	Rv3097c
Fedrizzi et al, 2017	PPE41	PPE_family_protein_PPE41	ESX-5 (T7SS)	Mycobacterium tuberculosis H37Rv	NC_000962.3	Rv2430c
Fedrizzi et al, 2017	PE25	PE_family_protein_PE25	ESX-5 (T7SS)	Mycobacterium tuberculosis H37Rv	NC_000962.3	Rv2431c
Fedrizzi et al, 2017	esxT	ESAT-6_like_protein_EsxT	ESX-4 (T7SS)	Mycobacterium tuberculosis H37Rv	NC_000962.3	Rv3444c	Ma_25291p_15180	Ma_6008p_28870	Mf_6841p_54600	Mf_74708p_56710	Ms_mc2_155p_06070
Fedrizzi et al, 2017	esxU	ESAT-6_like_protein_EsxU	ESX-4 (T7SS)	Mycobacterium tuberculosis H37Rv	NC_000962.3	Rv3445c	Ma_25291p_15170	Ma_6008p_28880	Mf_6841p_54590	Mf_74708p_56700	Ms_mc2_155p_06080
Fedrizzi et al, 2017	eccC4	ESX-4_secretion_system_protein_EccC4	ESX-4 (T7SS)	Mycobacterium tuberculosis H37Rv	NC_000962.3	Rv3447c	Ma_25291p_15150	Ma_6008p_28900	‡ Mf_6841p_54570	‡ Mf_74708p_56680	‡ Ms_mc2_155p_06100
Fedrizzi et al, 2017	eccD4	ESX-4_secretion_system_protein_EccD4	ESX-4 (T7SS)	Mycobacterium tuberculosis H37Rv	NC_000962.3	Rv3448
Fedrizzi et al, 2017	mycP4	membrane-anchored_mycosin	ESX-4 (T7SS)	Mycobacterium tuberculosis H37Rv	NC_000962.3	Rv3449	Ma_25291p_15130	Ma_6008p_28920	‡ Mf_6841p_54550	‡ Mf_74708p_56660	‡ Ms_mc2_155p_06120
Fedrizzi et al, 2017	eccB4	ESX-4_secretion_system_protein_EccB4	ESX-4 (T7SS)	Mycobacterium tuberculosis H37Rv	NC_000962.3	Rv3450c	‡ Ma_25291p_15120	‡ Ma_6008p_28930
Fedrizzi et al, 2017	espD	ESX-1_secretion-associated_protein_EspD	ESX-1 (T7SS)	Mycobacterium tuberculosis H37Rv	NC_000962.3	Rv3614c
Fedrizzi et al, 2017	espC	ESX-1_secretion-associated_protein_EspC	ESX-1 (T7SS)	Mycobacterium tuberculosis H37Rv	NC_000962.3	Rv3615c
Fedrizzi et al, 2017	espA	ESX-1_secretion-associated_protein_EspA	ESX-1 (T7SS)	Mycobacterium tuberculosis H37Rv	NC_000962.3	Rv3616c
Fedrizzi et al, 2017	espR	ESX-1_transcriptional_regulator_EspR	ESX-1 (T7SS)	Mycobacterium tuberculosis H37Rv	NC_000962.3	Rv3849	Ma_25291p_45330	Ma_6008p_49080	Mf_6841p_59800	Mf_74708p_27460	Ms_mc2_155p_64550
Fedrizzi et al, 2017	WhiB6	transcriptional_regulator_WhiB6	ESX-1 (T7SS)	Mycobacterium tuberculosis H37Rv	NC_000962.3	Rv3862c			Mf_6841p_55730	Mf_74708p_53500	Ms_mc2_155p_63100
Fedrizzi et al, 2017	espE	ESX-1_secretion-associated_protein_EspE	ESX-1 (T7SS)	Mycobacterium tuberculosis H37Rv	NC_000962.3	Rv3864
Fedrizzi et al, 2017	espF	ESX-1_secretion-associated_protein_EspF	ESX-1 (T7SS)	Mycobacterium tuberculosis H37Rv	NC_000962.3	Rv3865
Fedrizzi et al, 2017	espG1	ESX-1_secretion-associated_protein_EspG	ESX-1 (T7SS)	Mycobacterium tuberculosis H37Rv	NC_000962.3	Rv3866			Mf_6841p_23260		Ms_mc2_155p_61090
Fedrizzi et al, 2017	espH	ESX-1_secretion-associated_protein_EspH	ESX-1 (T7SS)	Mycobacterium tuberculosis H37Rv	NC_000962.3	Rv3867			‡ Mf_6841p_23270		‡ Ms_mc2_155p_61100
Fedrizzi et al, 2017; Pawelczyk et al, 2013, Joshi et al, 2012	eccA1	ESX-1 secretion system protein EccA1	ESX-1 (T7SS)	Mycobacterium tuberculosis H37Rv	NC_000962.3	Rv3868			Mf_6841p_23280		Ms_mc2_155p_61110
Fedrizzi et al, 2017	eccB1	ESX-1_secretion_system_protein_EccB	ESX-1 (T7SS)	Mycobacterium tuberculosis H37Rv	NC_000962.3	Rv3869			Mf_6841p_23290		Ms_mc2_155p_61120
Fedrizzi et al, 2017	eccCa1	ESX-1_secretion_system_protein_EccCa	ESX-1 (T7SS)	Mycobacterium tuberculosis H37Rv	NC_000962.3	Rv3870			Mf_6841p_23300		Ms_mc2_155p_61130
Fedrizzi et al, 2017	eccCb1	ESX-1_secretion_system_protein_EccCb	ESX-1 (T7SS)	Mycobacterium tuberculosis H37Rv	NC_000962.3	Rv3871			Mf_6841p_23310		Ms_mc2_155p_61140
Fedrizzi et al, 2017	PE35	PE_family_protein_PE35	ESX-1 (T7SS)	Mycobacterium tuberculosis H37Rv	NC_000962.3	Rv3872			‡ Mf_6841p_23320		‡ Ms_mc2_155p_61150
Fedrizzi et al, 2017	PPE68	PPE_family_protein_PPE68	ESX-1 (T7SS)	Mycobacterium tuberculosis H37Rv	NC_000962.3	Rv3873			‡ Mf_6841p_23330		‡ Ms_mc2_155p_61160
Fedrizzi et al, 2017	esxB / CFP10	ESAT-6-like_protein_EsxB	ESX-1 (T7SS)	Mycobacterium tuberculosis H37Rv	NC_000962.3	Rv3874			‡ Mf_6841p_23340		‡ Ms_mc2_155p_61170
Fedrizzi et al, 2017	esxA / ESAT6	ESAT-6_protein_EsxA	ESX-1 (T7SS)	Mycobacterium tuberculosis H37Rv	NC_000962.3	Rv3875			‡ Mf_6841p_23350		‡ Ms_mc2_155p_61180
Fedrizzi et al, 2017	espI	ESX-1_secretion-associated_protein_EspI	ESX-1 (T7SS)	Mycobacterium tuberculosis H37Rv	NC_000962.3	Rv3876			‡ Mf_6841p_23360		‡ Ms_mc2_155p_61190
Fedrizzi et al, 2017	eccD1	ESX-1_secretion_system_protein_EccD1	ESX-1 (T7SS)	Mycobacterium tuberculosis H37Rv	NC_000962.3	Rv3877			Mf_6841p_23370		Ms_mc2_155p_61200
Fedrizzi et al, 2017	espJ	ESX-1_secretion-associated_protein_EspJ	ESX-1 (T7SS)	Mycobacterium tuberculosis H37Rv	NC_000962.3	Rv3878					‡ Ms_mc2_155p_61210
Fedrizzi et al, 2017	espK	ESX-1_secretion-associated_protein_EspK	ESX-1 (T7SS)	Mycobacterium tuberculosis H37Rv	NC_000962.3	Rv3879c			† Mf_6841p_38100		‡ Ms_mc2_155p_61230
Fedrizzi et al, 2017	espL	ESX-1_secretion-associated_protein_EspL	ESX-1 (T7SS)	Mycobacterium tuberculosis H37Rv	NC_000962.3	Rv3880c			‡ Mf_6841p_23450		† Ms_mc2_155p_55820
Fedrizzi et al, 2017	espB	ESX-1_secretion-associated_protein_EspB	ESX-1 (T7SS)	Mycobacterium tuberculosis H37Rv	NC_000962.3	Rv3881c			‡ Mf_6841p_23420		† Ms_mc2_155p_55760
Fedrizzi et al, 2017	eccE1	ESX-1_secretion_system_protein_EccE1	ESX-1 (T7SS)	Mycobacterium tuberculosis H37Rv	NC_000962.3	Rv3882c			Mf_6841p_23460		Ms_mc2_155p_55830
Fedrizzi et al, 2017	mycP1	membrane-anchored_mycosin	ESX-1 (T7SS)	Mycobacterium tuberculosis H37Rv	NC_000962.3	Rv3883c			Mf_6841p_23470		Ms_mc2_155p_55840
Fedrizzi et al, 2017	eccA2	ESX-2_secretion_system_protein_EccA	ESX-2 (T7SS)	Mycobacterium tuberculosis H37Rv	NC_000962.3	Rv3884c	Ma_25291p_45040	Ma_6008p_48530
Fedrizzi et al, 2017	eccE2	ESX-2_secretion_system_protein_EccE	ESX-2 (T7SS)	Mycobacterium tuberculosis H37Rv	NC_000962.3	Rv3885c	Ma_25291p_45050	Ma_6008p_48540
Fedrizzi et al, 2017	mycP2	membrane-anchored_mycosin	ESX-2 (T7SS)	Mycobacterium tuberculosis H37Rv	NC_000962.3	Rv3886c	‡ Ma_25291p_45060	‡ Ma_6008p_48550
Fedrizzi et al, 2017	eccD2	ESX-2_secretion_system_protein_EccD	ESX-2 (T7SS)	Mycobacterium tuberculosis H37Rv	NC_000962.3	Rv3887c	Ma_25291p_45640	† Ma_6008p_51570
Fedrizzi et al, 2017	espG2	ESX-2_secretion-associated_protein_EspG2	ESX-2 (T7SS)	Mycobacterium tuberculosis H37Rv	NC_000962.3	Rv3889c	Ma_25291p_45620	Ma_6008p_27050
Fedrizzi et al, 2017	esxC	ESAT-6_like_protein_EsxC	ESX-2 (T7SS)	Mycobacterium tuberculosis H37Rv	NC_000962.3	Rv3890c	Ma_25291p_45610	Ma_6008p_27040
Fedrizzi et al, 2017	esxD	ESAT-6_like_protein_EsxD	ESX-2 (T7SS)	Mycobacterium tuberculosis H37Rv	NC_000962.3	Rv3891c	Ma_25291p_41760	Ma_6008p_27030
Fedrizzi et al, 2017	PPE69	PPE_family_protein_PPE69	ESX-2 (T7SS)	Mycobacterium tuberculosis H37Rv	NC_000962.3	Rv3892c	Ma_25291p_41770	Ma_6008p_27020
Fedrizzi et al, 2017	PE36	PE_family_protein_PE36	ESX-2 (T7SS)	Mycobacterium tuberculosis H37Rv	NC_000962.3	Rv3893c	Ma_25291p_41780	Ma_6008p_27010
Fedrizzi et al, 2017	eccC2	ESX-2_type_VII_secretion_system_protein_EccC	ESX-2 (T7SS)	Mycobacterium tuberculosis H37Rv	NC_000962.3	Rv3894c	Ma_25291p_36950	Ma_6008p_31420
Fedrizzi et al, 2017	eccB2	ESX-2_secretion_system_protein_EccB	ESX-2 (T7SS)	Mycobacterium tuberculosis H37Rv	NC_000962.3	Rv3895c	Ma_25291p_36960	Ma_6008p_31430
Fedrizzi et al, 2017	mce6A	MCE_family_protein	Mce6	Mycobacterium abscessus subsp. bolletii 50594	NC_021282.1	MASS_RS09300	*	§	*	*	*
Fedrizzi et al, 2017	mce6B	MCE_family_protein	Mce6	Mycobacterium abscessus subsp. bolletii 50594	NC_021282.1	MASS_RS09305	*	*	*	*	*
Fedrizzi et al, 2017	mce6C	MCE_family_protein	Mce6	Mycobacterium abscessus subsp. bolletii 50594	NC_021282.1	MASS_RS09310	*	*	*	*	*
Fedrizzi et al, 2017	mce6D	MCE_family_protein	Mce6	Mycobacterium abscessus subsp. bolletii 50594	NC_021282.1	MASS_RS09315	*	*	*	*	*
Fedrizzi et al, 2017	mce6E	MCE_family_protein	Mce6	Mycobacterium abscessus subsp. bolletii 50594	NC_021282.1	MASS_RS09320	*	*	*	*	*
Fedrizzi et al, 2017	mce6F	MCE_family_protein	Mce6	Mycobacterium abscessus subsp. bolletii 50594	NC_021282.1	MASS_RS09325	*	*	*	*	*
Fedrizzi et al, 2017	mce9A	MCE_family_protein	Mce9	Mycobacterium avium 104	NC_008595.1	MAV_RS00500	*	§	*	*	*
Fedrizzi et al, 2017	mce9B	MCE_family_protein	Mce9	Mycobacterium avium 104	NC_008595.1	MAV_RS00505	*	*		*	*
Fedrizzi et al, 2017	mce9C	MCE_family_protein	Mce9	Mycobacterium avium 104	NC_008595.1	MAV_RS00510	*	*	*	*	*
Fedrizzi et al, 2017	mce9D	MCE_family_protein	Mce9	Mycobacterium avium 104	NC_008595.1	MAV_RS00515	*	*	*	*	*
Fedrizzi et al, 2017	mce9E	MCE_family_protein	Mce9	Mycobacterium avium 104	NC_008595.1	MAV_RS00520	*	*	*	*	*
Fedrizzi et al, 2017	mce9F	MCE_family_protein	Mce9	Mycobacterium avium 104	NC_008595.1	MAV_RS00525	*	*	*	*	*
Fedrizzi et al, 2017	mce7A	MCE_family_protein	Mce7	Mycobacterium avium 104	NC_008595.1	MAV_RS04540	Ma_25291p_18970	Ma_6008p_10470	*	*	*
Fedrizzi et al, 2017	mce7B	MCE_family_protein	Mce7	Mycobacterium avium 104	NC_008595.1	MAV_RS04545	Ma_25291p_18980	Ma_6008p_10460	*	*	Ms_mc2_155p_32700
Fedrizzi et al, 2017	mce7C	MCE_family_protein	Mce7	Mycobacterium avium 104	NC_008595.1	MAV_RS04550	Ma_25291p_18990	Ma_6008p_10450	*	*	Ms_mc2_155p_47850
Fedrizzi et al, 2017	mce7D	MCE_family_protein	Mce7	Mycobacterium avium 104	NC_008595.1	MAV_RS04555	Ma_25291p_19000	Ma_6008p_10440	*	*	*
Fedrizzi et al, 2017	mce7F	MCE_family_protein	Mce7	Mycobacterium avium 104	NC_008595.1	MAV_RS04565	Ma_25291p_19020	Ma_6008p_10420	*	*	*
Fedrizzi et al, 2017	mce7E	MCE_family_protein	Mce7	Mycobacterium avium subsp. paratuberculosis K-10	NC_002944.2	MAP_RS03905	Ma_25291p_19010	Ma_6008p_10430	*	*	*
Fedrizzi et al, 2017	mce5F	MCE_family_protein	Mce5	Mycobacterium avium 104	NC_008595.1	MAV_RS11360 / MAV_2383	*	*	*	*	*
Fedrizzi et al, 2017	mce5E	MCE_family_protein	Mce5	Mycobacterium avium 104	NC_008595.1	MAV_RS11365 / MAV_2384	*	*	*	*	*
Fedrizzi et al, 2017	mce5D	MCE_family_protein	Mce5	Mycobacterium avium 104	NC_008595.1	MAV_RS11370 / MAV_2385	*	*	*	*	*
Fedrizzi et al, 2017	mce5C	MCE_family_protein	Mce5	Mycobacterium avium 104	NC_008595.1	MAV_RS11375 / MAV_2386	*	*	*	*	*
Fedrizzi et al, 2017	mce5B	MCE_family_protein	Mce5	Mycobacterium avium 104	NC_008595.1	MAV_RS11380 / MAV_2387	*	*	*	*	*
Fedrizzi et al, 2017	mce5A	MCE_family_protein	Mce5	Mycobacterium avium 104	NC_008595.1	MAV_RS11385 / MAV_2389	*	*	*	*	*
Fedrizzi et al, 2017	mce8A	MCE_family_protein	Mce8	Mycobacterium avium subsp. paratuberculosis K-10	NC_002944.2	MAP_RS11130 / MAP2189	*	*	*	*	*
Fedrizzi et al, 2017	mce8B	MCE_family_protein	Mce8	Mycobacterium avium subsp. paratuberculosis K-10	NC_002944.2	MAP_RS11135 / MAP2190	*	*	*	*	*
Fedrizzi et al, 2017	mce8C	MCE_family_protein	Mce8	Mycobacterium avium subsp. paratuberculosis K-10	NC_002944.2	MAP_RS11140 / MAP2191	*	*	*	*	*
Fedrizzi et al, 2017	mce8D	MCE_family_protein	Mce8	Mycobacterium avium subsp. paratuberculosis K-10	NC_002944.2	MAP_RS11145 / MAP2192	*	*	*	*	*
Fedrizzi et al, 2017	mce8E	MCE_family_protein	Mce8	Mycobacterium avium subsp. paratuberculosis K-10	NC_002944.2	MAP_RS11150 / MAP2193	*	*	*	*	*
Fedrizzi et al, 2017	mce8F	MCE_family_protein	Mce8	Mycobacterium avium subsp. paratuberculosis K-10	NC_002944.2	MAP_RS11155 / MAP2194	*	*	*	*	*
Fedrizzi et al, 2017	mce2A	Mce_family_protein_Mce2A	Mce2	Mycobacterium tuberculosis H37Rv	NC_000962.3	Rv0589	*	*	*	*	*
Fedrizzi et al, 2017	mce2B	Mce-family_protein_Mce2B	Mce2	Mycobacterium tuberculosis H37Rv	AL123456.3	Rv0590 / RVBD_RS03085	*	*	*	*	*
Fedrizzi et al, 2017	mce2C	Mce_family_protein_Mce2C	Mce2	Mycobacterium tuberculosis H37Rv	NC_000962.3	Rv0591	*	*	*	*	*
Fedrizzi et al, 2017	mce2D	Mce_family_protein_Mce2D	Mce2	Mycobacterium tuberculosis H37Rv	NC_000962.3	Rv0592	*	*	*	*	*
Fedrizzi et al, 2017	lprL / mce2E	Mce_family_lipoprotein_LprL	Mce2	Mycobacterium tuberculosis H37Rv	NC_000962.3	Rv0593	*	*	*	*	*
Fedrizzi et al, 2017	mce2F	Mce_family_protein_Mce2F	Mce2	Mycobacterium tuberculosis H37Rv	NC_000962.3	Rv0594	*	*	*	*	*
Fedrizzi et al, 2017	yrbE1A	membrane_protein	Mce1	Mycobacterium tuberculosis H37Rv	NC_000962.3	Rv0167	*	*	*	*	*
Fedrizzi et al, 2017	yrbE1B	membrane_protein	Mce1	Mycobacterium tuberculosis H37Rv	NC_000962.3	Rv0168	*	*	*	*	*
Fedrizzi et al, 2017	mce1A	Mce_family_protein_Mce1A	Mce1	Mycobacterium tuberculosis H37Rv	NC_000962.3	Rv0169	*	*	*	*	*
Fedrizzi et al, 2017	mce1B	Mce_family_protein_Mce1B	Mce1	Mycobacterium tuberculosis H37Rv	NC_000962.3	Rv0170	*	*	*	*	*
Fedrizzi et al, 2017	mce1C	Mce_family_protein_Mce1C	Mce1	Mycobacterium tuberculosis H37Rv	NC_000962.3	Rv0171	*	*	*	*	*
Fedrizzi et al, 2017	mce1D	Mce_family_protein_Mce1D	Mce1	Mycobacterium tuberculosis H37Rv	NC_000962.3	Rv0172	*	*	*	*	*
Fedrizzi et al, 2017	lprK / mce1E	Mce_family_lipoprotein_LprK	Mce1	Mycobacterium tuberculosis H37Rv	NC_000962.3	Rv0173	*	*	*	*	*
Fedrizzi et al, 2017	mce1F	Mce_family_protein_Mce1F	Mce1	Mycobacterium tuberculosis H37Rv	NC_000962.3	Rv0174	*	*	*	*	*
Fedrizzi et al, 2017	mce3A	Mce_family_protein_Mce3A	Mce3	Mycobacterium tuberculosis H37Rv	NC_000962.3	Rv1966	‡ Ma_25291p_37140	‡ Ma_6008p_04200	Mf_6841p_56960	Mf_74708p_35450	Ms_mc2_155p_22250
Fedrizzi et al, 2017	mce3B	Mce_family_protein_Mce3B	Mce3	Mycobacterium tuberculosis H37Rv	NC_000962.3	Rv1967	Ma_25291p_37130	Ma_6008p_04190	Mf_6841p_56970	Mf_74708p_35460	Ms_mc2_155p_22240
Fedrizzi et al, 2017	mce3C	Mce_family_protein_Mce3C	Mce3	Mycobacterium tuberculosis H37Rv	NC_000962.3	Rv1968	‡ Ma_25291p_37120	Ma_6008p_04180	Mf_6841p_56980	Mf_74708p_35470	Ms_mc2_155p_22230
Fedrizzi et al, 2017	mce3D	Mce_family_protein_Mce3D	Mce3	Mycobacterium tuberculosis H37Rv	NC_000962.3	Rv1969	Ma_25291p_37110	Ma_6008p_04170	Mf_6841p_56990	Mf_74708p_35480	Ms_mc2_155p_22220
Fedrizzi et al, 2017	lprM / mce3E	Mce_family_lipoprotein_LprM	Mce3	Mycobacterium tuberculosis H37Rv	NC_000962.3	Rv1970	Ma_25291p_37100	Ma_6008p_04160	Mf_6841p_57000	Mf_74708p_35490	Ms_mc2_155p_22210
Fedrizzi et al, 2017	mce3F	Mce_family_protein_Mce3F	Mce3	Mycobacterium tuberculosis H37Rv	NC_000962.3	Rv1971	Ma_25291p_37090	Ma_6008p_04150	#	#	Ms_mc2_155p_22200
Fedrizzi et al, 2017	mce4F	Mce_family_protein_Mce4	Mce4	Mycobacterium tuberculosis H37Rv	NC_000962.3	Rv3494c	Ma_25291p_41600	Ma_6008p_41620	Mf_6841p_05030	Mf_74708p_10710	Ms_mc2_155p_60520
Fedrizzi et al, 2017	lprN / mce4E	Mce_family_lipoprotein_LprN	Mce4	Mycobacterium tuberculosis H37Rv	NC_000962.3	Rv3495c	Ma_25291p_41590	Ma_6008p_41610	Mf_6841p_05020	Mf_74708p_10720	Ms_mc2_155p_60510
Fedrizzi et al, 2017	mce4D	Mce_family_protein_Mce4D	Mce4	Mycobacterium tuberculosis H37Rv	NC_000962.3	Rv3496c			Mf_6841p_05010	Mf_74708p_10730	Ms_mc2_155p_60500
Fedrizzi et al, 2017	mce4C	Mce_family_protein_Mce4C	Mce4	Mycobacterium tuberculosis H37Rv	NC_000962.3	Rv3497c	Ma_25291p_44060	Ma_6008p_50150	Mf_6841p_05000	Mf_74708p_10740	Ms_mc2_155p_60490
Fedrizzi et al, 2017	mce4B	Mce_family_protein_Mce4B	Mce4	Mycobacterium tuberculosis H37Rv	NC_000962.3	Rv3498c	Ma_25291p_44050	Ma_6008p_50140	Mf_6841p_04990	Mf_74708p_10750	Ms_mc2_155p_60480
Fedrizzi et al, 2017	mce4A	Mce_family_protein_Mce4A	Mce4	Mycobacterium tuberculosis H37Rv	NC_000962.3	Rv3499c	Ma_25291p_44040	Ma_6008p_50130	Mf_6841p_04980	Mf_74708p_10760	Ms_mc2_155p_60470
Fedrizzi et al, 2017	Rv0176	Mce_associated_transmembrane_protein	Mce associated transmembrane protein	Mycobacterium tuberculosis H37Rv	NC_000962.3	Rv0176
Fedrizzi et al, 2017	Rv0177	Mce_associated_protein	Mce associated transmembrane protein	Mycobacterium tuberculosis H37Rv	NC_000962.3	Rv0177	Ma_25291p_36100	Ma_6008p_47610
Fedrizzi et al, 2017	pe34	PE_family_protein_PE34	PE/PPE protein	Mycobacterium tuberculosis H37Rv	NC_000962.3	Rv3746c
Fedrizzi et al, 2017	PE_PGRS62	PE-PGRS_family_protein_PE_PGRS62	PE/PPE protein	Mycobacterium tuberculosis H37Rv	NC_000962.3	Rv3812
Fedrizzi et al, 2017	PE_PGRS33	PE-PGRS_family_protein_PE_PGRS33	PE/PPE protein	Mycobacterium tuberculosis H37Rv	NC_000962.3	Rv1818c
Fedrizzi et al, 2017	PE_PGRS41	acid_and_phagosome_regulated_protein_AprC	PE/PPE protein	Mycobacterium tuberculosis H37Rv	NC_000962.3	Rv2396
Fedrizzi et al, 2017	PE_PGRS54	PE-PGRS_family_protein_PE_PGRS54	PE/PPE protein	Mycobacterium tuberculosis H37Rv	NC_000962.3	Rv3508
Fedrizzi et al, 2017	PE_PGRS55	PE-PGRS_family_protein_PE_PGRS55	PE/PPE protein	Mycobacterium tuberculosis H37Rv	NC_000962.3	Rv3511
Fedrizzi et al, 2017	PE_PGRS57	PE-PGRS_family_protein_PE_PGRS57	PE/PPE protein	Mycobacterium tuberculosis H37Rv	NC_000962.3	Rv3514
Fedrizzi et al, 2017	PE_PGRS11	PE-PGRS_family_protein_PE_PGRS11	PE/PPE protein	Mycobacterium tuberculosis H37Rv	NC_000962.3	Rv0754
Fedrizzi et al, 2017	PE_PGRS14	PE-PGRS_family_protein_PE_PGRS14	PE/PPE protein	Mycobacterium tuberculosis H37Rv	NC_000962.3	Rv0834c
Fedrizzi et al, 2017	PE_PGRS17	PE-PGRS_family_protein_PE_PGRS17	PE/PPE protein	Mycobacterium tuberculosis H37Rv	NC_000962.3	Rv0978c
Fedrizzi et al, 2017	lipX / pe11	lipase_LipX	PE/PPE protein	Mycobacterium tuberculosis H37Rv	NC_000962.3	Rv1169c
Fedrizzi et al, 2017	TatD	deoxyribonuclease_TatD	The twin arginine translocation	Mycobacterium tuberculosis H37Rv	NC_000962.3	Rv1008	Ma_25291p_32730	Ma_6008p_00240	Mf_6841p_54790	Mf_74708p_16720	Ms_mc2_155p_30410
Fedrizzi et al, 2017	TatC	Sec-independent_protein_translocase_membrane-bound_protein_TatC	The twin arginine translocation	Mycobacterium tuberculosis H37Rv	NC_000962.3	Rv2093c	Ma_25291p_02650	Ma_6008p_28770	Mf_6841p_20550	Mf_74708p_22360	Ms_mc2_155p_23580
Fedrizzi et al, 2017	TatA	Sec-independent_protein_translocase_membrane-bound_protein_TatA	The twin arginine translocation	Mycobacterium tuberculosis H37Rv	NC_000962.3	Rv2094c	Ma_25291p_02640	Ma_6008p_28760	‡ Mf_6841p_20560	‡ Mf_74708p_22370	‡ Ms_mc2_155p_23570
Fedrizzi et al, 2017	TatB	Sec-independent_protein_translocase_protein_TatB	The twin arginine translocation	Mycobacterium tuberculosis H37Rv	NC_000962.3	Rv1224	Ma_25291p_29030	Ma_6008p_31700	Mf_6841p_15860	Mf_74708p_64870	Ms_mc2_155p_13580
Fedrizzi et al, 2017	SecF	protein_translocase_subunit_SecF	The Sec-dependent general secretory pathway	Mycobacterium tuberculosis H37Rv	NC_000962.3	Rv2586c	Ma_25291p_43940	Ma_6008p_44130	Mf_6841p_27660	Mf_74708p_57090	Ms_mc2_155p_41860
Fedrizzi et al, 2017	SecD	protein_translocase_subunit_SecD	The Sec-dependent general secretory pathway	Mycobacterium tuberculosis H37Rv	NC_000962.3	Rv2587c	‡ Ma_25291p_43950	‡ Ma_6008p_44140	Mf_6841p_27670	Mf_74708p_57100	Ms_mc2_155p_41870
Fedrizzi et al, 2017	YajC	membrane_protein_secretion_factor_YajC	The Sec-dependent general secretory pathway	Mycobacterium tuberculosis H37Rv	NC_000962.3	Rv2588c	Ma_25291p_15240	Ma_6008p_25130	Mf_6841p_27680	Mf_74708p_57110	Ms_mc2_155p_41880
Fedrizzi et al, 2017	secA1	protein_translocase_subunit_SecA	The Sec-dependent general secretory pathway	Mycobacterium tuberculosis H37Rv	NC_000962.3	Rv3240c	Ma_25291p_21630	Ma_6008p_13910	Mf_6841p_03790	Mf_74708p_25780	Ms_mc2_155p_16800
Fedrizzi et al, 2017	SecE1	preprotein_translocase_SecE	The Sec-dependent general secretory pathway	Mycobacterium tuberculosis H37Rv	NC_000962.3	Rv0638	Ma_25291p_07620	Ma_6008p_06130	‡ Ma_25291p_07620	‡ Ma_6008p_06130
Fedrizzi et al, 2017	SecY	preprotein_translocase_SecY	The Sec-dependent general secretory pathway	Mycobacterium tuberculosis H37Rv	NC_000962.3	Rv0732	Ma_25291p_14720	Ma_6008p_23890	Mf_6841p_44230	Mf_74708p_50630	Ms_mc2_155p_06620
Fedrizzi et al, 2017	mspA	MspA_protein	The Sec-dependent general secretory pathway	Mycobacterium fortuitum CT6	NZ_CP011269.1	XA26_RS20070			*	*
Fedrizzi et al, 2017	secA2	accessory_Sec_system_translocase_SecA2	The Sec-dependent general secretory pathway	Mycobacterium tuberculosis H37Rv	NC_000962.3	Rv1821	Ma_25291p_25810	Ma_6008p_19780	Mf_6841p_31350	Mf_74708p_34900	Ms_mc2_155p_08570
Danelishvili et al, 2015	MAV_2941	hypothetical protein: potentially interfers with protein trafficking within macrophages altering the maturation of phagosome	Other	Mycobacterium avium 104	NC_008595.1	MAV_2941 (not annotates)	§	#
Lee et al, 2016; Apoptosis	MAV_2052 / cysK	cysteine synthase A	Other	Mycobacterium avium 104	NC_008595.1	MAV_RS09805	Ma_25291p_02400	Ma_6008p_46410
Lee et al, 2016; Sci Rep	MAV_2054	hypothetical protein	Other	Mycobacterium avium 104	NC_008595.1	MAV_RS09815	Ma_25291p_02420	Ma_6008p_46430			Ms_mc2_155p_57680
Bermudez et al, 2015	MAV_2235	CHAD domain-containing protein	Other	Mycobacterium avium 104	NC_008595.1	MAV_RS10670	Ma_25291p_44450	Ma_6008p_51370	Mf_6841p_34240	Mf_74708p_55100	Ms_mc2_155p_39700
Bermudez et al, 2015	MAV_4563	hypothetical protein	Other	Mycobacterium avium 104	NC_008595.1	MAV_RS21915	Ma_25291p_07220	Ma_6008p_06530	Mf_6841p_29090	Mf_74708p_18320
Bermudez et al, 2015	MAV_2120	divalent metal cation transporter	Other	Mycobacterium avium 104	NC_008595.1	MAV_RS10120	Ma_25291p_18280	Ma_6008p_19340
Fedrizzi et al, 2017; Miller et al, 2010; Velmurugan 2007; Himchey et al, 2017	katG	catalase-peroxidase-peroxynitritase T, HPI	Other	Mycobacterium tuberculosis H37Rv	NC_000962.3	Rv1908c	Ma_25291p_04190	Ma_6008p_07080	Mf_6841p_48430	Mf_74708p_51440	*
Velmurugan et al, 2007	nuoG	NADH-quinone oxidoreductase subunit G	Other	Mycobacterium tuberculosis H37Rv	NC_000962.3	Rv3151	Mf_74708p_01030	Ma_6008p_39190	Mf_6841p_02600	Mf_74708p_01030	Ms_mc2_155p_25840
---	erm(37)	Possible 23S rRNA methyltransferase	Other	Mycobacterium tuberculosis H37Rv	NC_000962.3	Rv1988
VFDB	hspX / acr	Heat shock protein HspX (alpha-crystallin homolog) (14 kDa antigen) (HSP16.3)	Other	Mycobacterium tuberculosis H37Rv	NC_000962.3	Rv2031c			Mf_6841p_43200	Mf_74708p_59690	Ms_mc2_155p_23140
Paroha et al, 2018	pknG	serine/threonine-protein kinase PknG	Other	Mycobacterium tuberculosis H37Rv	NC_000962.3	Rv0410c	Ma_25291p_10410	Ma_6008p_25360	Mf_6841p_22400	Mf_74708p_24780	Ms_mc2_155p_43050
		† Potential "non positional homologous gene"; i.e., the hit has homology to the reference sequence of the virulence gene, but it can constitute a non positional homologous gene.
		‡ Potential homologous gene based on position and/or annotation, i.e, although no considerable sequence homology was found between this hit and the reference sequence, the gene annotation and/or its position is concordant with the presence of the target virulence gene. (i.e, the hit has the same annotation as the reference gene and/ or it is positionally close to other loci with confirmed sequenc…
		§ Potentially present but fragmented in two contigs or in the tip pof contigs
		* The gene in the target genome with homology to the respective virulence gene has likely homology to more than one virulence genes OR the reference virulence gene can have various orthologous (or paralogous)) loci in the target genome (for example, due to the presence of multiple copies of the same mobile genetic element).
		# sequence is presented but ORF not annotated by prokka, so no locus_tag is provided.
