# Supplementary material for: Nontuberculous Mycobacteria Persistence in a Cell Model Mimicking Alveolar Macrophages
Source: Microorganisms. 2019 Apr 26;7(5):113. doi: 10.3390/microorganisms7050113 (PMC6560506; doi:10.3390/microorganisms7050113)
Supplement: Supplementary file 1 [file microorganisms-07-00113-s001.zip › Table S3.xlsx]

## Sheet: A. Overview M.avium
Table S3. Global overview on the differential accessory genome of same-species reference and clinical isolates. The genomic regions listed in the A (for M. avium) and B (for M. fortuitum) refer to loci clusters (> 5Kbp) present in one strain that have no homologous hits in the other same-species strain (using a BSR cut-off of 0.6) (the list of genes are detailed in tabs C, D, E, and F). To get th…
A. Main differences in the accessory genome of the M. avium isolates
Genomic region	Ma-25291 (ATCC25921) (reference)	Ma_60-08 (clinical)	Approximate length	Contig (approx. position in Kbp)	Main functional categories (COGs)
A1	---	√	107 Kbp	3 (total)	Secondary metabolites biosynthesis, transport and catabolism (Q); Lipid transport and metabolism (I)
A2	---	√	35 Kbp	9 (pos. 45-80)	Function unknown (unassigned COG)
A3	---	√	21 Kbp	20 (pos. 35-56)	Function unknown (unassigned COG)
A4	---	√	47 Kbp	25 (total)	Lipid transport and metabolism (I); General function prediction only (R);
A5	---	√	45 Kbp	26 (total)	Lipid transport and metabolism (I)
A6	---	√	6 Kbp	39 (pos. 29-35)	Function unknown (unassigned COG); Replication, recombination and repair (L)
A7	---	√	32 Kbp	46 (total)	Function unknown (unassigned COG); General function prediction only (R);
A8	---	√	19 Kbp	47 (pos. 1-19)	Function unknown (unassigned COG)
A9	---	√	29 Kbp	53 (total)	Lipid transport and metabolism (I); Function unknown (unassigned COG)
A10	---	√	26 Kbp	61 (total)	Lipid transport and metabolism (I)
A11	---	√	26 Kbp	63 (total)	Lipid transport and metabolism (I); Function unknown (unassigned COG)
A12	---	√	22 Kbp	82 (total)	General function prediction only (R);
A13	---	√	19 Kbp	92 (total)	Lipid transport and metabolism (I); General function prediction only (R);
A14	---	√	18 Kbp	101 (total)	Lipid transport and metabolism (I)
A15	---	√	18 Kbp	108 (total)	Lipid transport and metabolism (I); Function unknown (unassigned COG)
A16	---	√	18 Kbp	109 (total)	Secondary metabolites biosynthesis, transport and catabolism (Q); Function unknown (unassigned COG)
A17	---	√	10 Kbp	128 (total)	Energy production and conversion
A18	---	√	12 Kbp	142 (total)	Function unknown (unassigned COG)
A19	---	√	6 Kbp	147 (pos. 6-12)	Function unknown (unassigned COG)
A20	---	√	9 Kbp	160 (total)	Function unknown (unassigned COG)
A21	---	√	9 Kbp	169 (total)	General function prediction only (R);
A22	---	√	8 Kbp	172 (total)	Carbohydrate transport and metabolism (G); Function unknown (unassigned COG)
A23	---	√	8 Kbp	176 (total)	Transcription (K); General function prediction only (R);
A24	---	√	8 Kbp	177 (total)	Function unknown (unassigned COG)
A25	---	√	7 Kbp	179 (total)	General function prediction only (R);
A26	---	√	7 Kbp	194 (total)	Replication, recombination and repair (L)
A27	---	√	6 Kbp	197 (total)	Function unknown (unassigned COG)
A28	√	---	119 Kbp	1 (pos. 95-214)	Lipid transport and metabolism (I)
A29	√	---	22 Kbp	7 (pos. 33-56)	Function unknown (unassigned COG)
A30	√	---	14 Kbp	21 (pos. 17-31)	Function unknown (unassigned COG)

## Sheet: B. Overview M. fortuitum
Table S3. Global overview on the differential accessory genome of same-species reference and clinical isolates. The genomic regions listed in the A (for M. avium) and B (for M. fortuitum) refer to loci clusters (> 5Kbp) present in one strain that have no homologous hits in the other same-species strain (using a BSR cut-off of 0.6) (the list of genes are detailed in tabs C, D, E, and F). To get th…
B. Main differences in the accessory genome of the M. fortuitumisolates
Genomic region	Mf_6841 (ATCC6841) (reference)	Ma_747-08 (clinical)	Approximate length	Contig (approx. position in Kbp)	Main functional categories (COGs)
B1	---	√	8 Kbp	1 (pos. 139-147)	Function unknown (unassigned COG)
B2	---	√	7 Kbp	1 (pos. 208-215)	General function prediction only (R);
B3	---	√	15 Kbp	2 (pos. 170-185)	Function unknown (unassigned COG); Transcription (K); Signal transduction mechanisms (T)
B4	---	√	14 Kbp	3 (pos. 1 -14)	Function unknown (unassigned COG)
B5	---	√	21 Kbp	3 (pos. 191-212)	Function unknown (unassigned COG); Transcription (K)
B6	---	√	5 Kbp	4 (pos. 94-99)	Function unknown (unassigned COG)
B7	---	√	184 Kbp	5 (pos. 88-272)	Lipid transport and metabolism (I); Function unknown (unassigned COG)
B8	---	√	11 Kbp	6 (pos. 195-206)	Function unknown (unassigned COG)
B9	---	√	110 Kbp	7 (pos. 1-110)	Function unknown (unassigned COG)
B10	---	√	58 Kbp	9 (pos. 84-142)	Lipid transport and metabolism (I); Function unknown (unassigned COG)
B11	---	√	17Kbp	13 (pos. 25-42)	Signal transduction mechanisms (T)
B12	---	√	11 Kbp	14 (pos. 139-150)	Function unknown (unassigned COG)
B13	---	√	56 Kbp	15 (pos. 15-71)	Function unknown (unassigned COG)
B14	---	√	7 Kbp	16 (pos. 42-49)	Lipid transport and metabolism (I); Function unknown (unassigned COG)
B15	---	√	19 Kbp	21 (pos. 91-110)	Function unknown (unassigned COG)
B16	---	√	30 Kbp	28 (pos. 55-85)	Function unknown (unassigned COG)
B17	---	√	12 Kbp	31 (pos. 1-12)	Function unknown (unassigned COG)
B18	---	√	21 Kbp	38 (pos. 1-21)	Function unknown (unassigned COG)
B19	---	√	51 Kbp	39 (pos. 8-59)	Function unknown (unassigned COG)
B20	---	√	10 Kbp	53 (pos. 14-24)	Function unknown (unassigned COG)
B21	---	√	5 Kbp	55 (pos. 27-32)	Function unknown (unassigned COG)
B22	---	√	19 Kbp	56	Function unknown (unassigned COG)
B23	---	√	19 Kbp	67	Function unknown (unassigned COG)
B24	---	√	18 Kbp	68	Function unknown (unassigned COG)
B25	---	√	18 Kbp	70	Function unknown (unassigned COG)
B26	---	√	17 Kbp	73	Function unknown (unassigned COG)
B27	---	√	16 Kbp	76	Function unknown (unassigned COG)
B28	---	√	9 Kbp	82	Function unknown (unassigned COG)
B29	√	---	21 Kbp	6 (pos. 56-77)	Cell wall/membrane/envelope biogenesis (M)
B30	√	---	25 Kbp	10 (pos. 1-25)	Function unknown (unassigned COG)
B31	√	---	22 Kbp	15 (pos. 25-38)	Function unknown (unassigned COG)
B32	√	---	6 Kbp	18 (pos. 38-46)	General function prediction only (R); Function unknown (unassigned COG)
B33	√	---	13 Kbp	18 (pos. 83-96)	Energy production and conversion (C')
B34	√	---	5 Kbp	21 (pos. 95-100 )	Signal transduction mechanisms (T)
B35	√	---	10 Kbp	24 (pos. 74-84 )	Transcription (K); Function unknown (unassigned COG)
B36	√	---	18 Kbp	30 (pos. 61-79)	Secondary metabolites biosynthesis, transport and catabolism (Q)
B37	√	---	48 Kbp	35 (pos. 4-52)	Function unknown (unassigned COG)
B38	√	---	20Kbp	43 (pos. 22-42)	Energy production and conversion (C'); Function unknown (unassigned COG)
B39	√	---	9Kbp	44 (pos. 14-23)	Function unknown (unassigned COG)
B40	√	---	10 Kbp	46 (pos. 28-38)	Transcription (K); Amino acid transport and metabolism (E'); Function unknown (unassigned COG)
B41	√	---	12 Kbp	47 (pos. 1.5 - 13,5)	Function unknown (unassigned COG)
B42	√	---	12 Kbp	65 (pos. 5-17)	Replication, recombination and repair (L); Function unknown (unassigned COG)
B43	√	---	12 Kbp	76	Lipid transport and metabolism (I); Energy production and conversion (C'); Function unknown (unassigned COG)
B44	√	---	9 Kbp	83	General function prediction only (R); Function unknown (unassigned COG)

## Sheet: C. Ma_60-08
Genomic region	GENE (locus_tag)	GENE (name)	Description (Prokka annotation)	COG (RPS-BLAST)	COG Functional category	COG protein description
A1	Ma_6008p_03200		hypothetical protein	---	---	---
A1	Ma_6008p_03210		HTH-type transcriptional repressor KstR // putative transcription regulator	COG1309	K	Transcriptional regulator
A1	Ma_6008p_03230		hypothetical protein	COG1545	R	Predicted nucleic-acid-binding protein containing a Zn-ribbon
A1	Ma_6008p_03270		CoA-transferase/lyase DddD // caib/baif family protein	COG1804	C	Predicted acyl-CoA transferases/carnitine dehydratase
A1	Ma_6008p_03340		4-hydroxy-2-oxo-heptane-1,7-dioate aldolase // 2,4-dihydroxyhept-2-ene-1,7-dioic acid aldolase	COG3836	G	2,4-dihydroxyhept-2-ene-1,7-dioic acid aldolase
A1	Ma_6008p_03370		hypothetical protein	---	---	---
A1	Ma_6008p_03420		Long-chain-fatty-acid--CoA ligase // acyl-CoA synthase	COG0318	I	Acyl-CoA synthetases (AMP-forming)/AMP-acid ligases II
A1	Ma_6008p_03440		NAD/NADP-dependent betaine aldehyde dehydrogenase // aldehyde dehydrogenase family protein	COG1012	C	NAD-dependent aldehyde dehydrogenases
A1	Ma_6008p_03470		Phthiodiolone/phenolphthiodiolone dimycocerosates ketoreductase	COG2141	C	Coenzyme F420-dependent N5,N10-methylene tetrahydromethanopterin reductase and related flavin-dependent oxidoreductases
A1	Ma_6008p_03480		Pyrethroid hydrolase // hydrolase, alpha/beta fold family protein, putative	COG0596	R	Predicted hydrolases or acyltransferases (alpha/beta hydrolase superfamily)
A1	Ma_6008p_03500		Haloalkane dehalogenase 2 // putative hydrolase	COG0596	R	Predicted hydrolases or acyltransferases (alpha/beta hydrolase superfamily)
A1	Ma_6008p_03530		hypothetical protein	---	---	---
A1	Ma_6008p_03560		2-succinylbenzoate--CoA ligase // AMP-dependent synthetase and ligase	COG0318	I	Acyl-CoA synthetases (AMP-forming)/AMP-acid ligases II
A1	Ma_6008p_03570		Caffeyl-CoA reductase-Etf complex subunit CarC // acyl-CoA dehydrogenase	COG1960	I	Acyl-CoA dehydrogenases
A1	Ma_6008p_03640		putative HTH-type transcriptional regulator TtgW // transcriptional regulator, TetR family protein	COG1309	K	Transcriptional regulator
A1	Ma_6008p_03690		hypothetical protein	COG1545	R	Predicted nucleic-acid-binding protein containing a Zn-ribbon
A1	Ma_6008p_03700		hypothetical protein	---	---	---
A1	Ma_6008p_03720		hypothetical protein	---	---	---
A1	Ma_6008p_03730		putative pyridoxamine 5'-phosphate oxidase family protein	---	---	---
A1	Ma_6008p_03740		Transposon Tn10 TetC protein // transcriptional regulator, TetR family protein	COG1309	K	Transcriptional regulator
A1	Ma_6008p_03760		Putative S-adenosyl-L-methionine-dependent methyltransferase // methyltransferase	COG3315	Q	O-Methyltransferase involved in polyketide biosynthesis
A1	Ma_6008p_03820		Acyl-CoA dehydrogenase // putative acyl-CoA dehydrogenase	COG1960	I	Acyl-CoA dehydrogenases
A1	Ma_6008p_03830		Propionyl-CoA:succinate CoA transferase // acetyl-CoA hydrolase/transferase, putative	COG0427	C	Acetyl-CoA hydrolase
A1	Ma_6008p_03860		putative glyoxalase family protein	COG0346	E	Lactoylglutathione lyase and related lyases
A1	Ma_6008p_03890		putative acyl-CoA dehydrogenase fadE25 // putative acyl-CoA dehydrogenase	COG1960	I	Acyl-CoA dehydrogenases
A1	Ma_6008p_03900		Acryloyl-CoA reductase (NADH) // putative acyl-CoA dehydrogenase	COG1960	I	Acyl-CoA dehydrogenases
A1	Ma_6008p_03930		hypothetical protein	COG2050	Q	Uncharacterized protein, possibly involved in aromatic compounds catabolism
A1	Ma_6008p_03980		Acyl-CoA dehydrogenase // acyl-CoA dehydrogenase, central region	COG1960	I	Acyl-CoA dehydrogenases
A1	Ma_6008p_03990		Acyl-CoA dehydrogenase, short-chain specific // acyl-CoA dehydrogenase	COG1960	I	Acyl-CoA dehydrogenases
A1	Ma_6008p_04020		putative oxidoreductase // carveol dehydrogenase ((+)-trans-carveol dehydrogenase)	COG1028	I	Dehydrogenases with different specificities (related to short-chain alcohol dehydrogenases)
A1	Ma_6008p_04040		Putative cytochrome P450 143 // putative cytochrome P450 143	COG2124	Q	Cytochrome P450
A1	Ma_6008p_04060		Isochorismatase family protein YecD	COG1335	Q	Amidases related to nicotinamidase
A1	Ma_6008p_04070		HTH-type transcriptional repressor NicS // transcriptional regulator, TetR family protein	COG1309	K	Transcriptional regulator
A1	Ma_6008p_04080		3-ketosteroid-9-alpha-monooxygenase oxygenase subunit // iron-sulfur cluster-binding protein, Rieske family protein	COG4638	P	Phenylpropionate dioxygenase and related ring-hydroxylating dioxygenases, large terminal subunit
A1	Ma_6008p_04090		Putative coenzyme F420-dependent oxidoreductase // 5,10-methylenetetrahydromethanopterin reductase	COG2141	C	Coenzyme F420-dependent N5,N10-methylene tetrahydromethanopterin reductase and related flavin-dependent oxidoreductases
A1	Ma_6008p_04100		Pyruvate dehydrogenase complex repressor // regulatory protein GntR, HTH	COG2186	K	Transcriptional regulators
A1	Ma_6008p_04120		Acyl-CoA thioesterase 2 // acyl-CoA thioesterase	COG1946	I	Acyl-CoA thioesterase
A1	Ma_6008p_04130		hypothetical protein	---	---	---
A1	Ma_6008p_04150		putative virulence factor mce family protein	COG1463	Q	ABC-type transport system involved in resistance to organic solvents, periplasmic component
A1	Ma_6008p_04160		putative virulence factor Mce family protein	COG1463	Q	ABC-type transport system involved in resistance to organic solvents, periplasmic component
A1	Ma_6008p_04170		putative virulence factor mce family protein	COG1463	Q	ABC-type transport system involved in resistance to organic solvents, periplasmic component
A1	Ma_6008p_04180		putative virulence factor Mce family protein	COG1463	Q	ABC-type transport system involved in resistance to organic solvents, periplasmic component
A1	Ma_6008p_04200		putative virulence factor Mce family protein	COG1463	Q	ABC-type transport system involved in resistance to organic solvents, periplasmic component
A1	Ma_6008p_04210		putative phospholipid ABC transporter permease protein MlaE // TrnB2 protein	COG0767	Q	ABC-type transport system involved in resistance to organic solvents, permease component
A1	Ma_6008p_04220		putative phospholipid ABC transporter permease protein MlaE // TrnB1 protein	COG0767	Q	ABC-type transport system involved in resistance to organic solvents, permease component
A2	Ma_6008p_08890		Tyrosine recombinase XerC // integrase	COG4974	L	Site-specific recombinase XerD
A2	Ma_6008p_08910		hypothetical protein	---	---	---
A2	Ma_6008p_08920		hypothetical protein	---	---	---
A2	Ma_6008p_08940		hypothetical protein	COG1638	G	TRAP-type C4-dicarboxylate transport system, periplasmic component
A2	Ma_6008p_08950		hypothetical protein	---	---	---
A2	Ma_6008p_08970		putative gp53 protein	---	---	---
A2	Ma_6008p_08980		putative gp50 protein	---	---	---
A2	Ma_6008p_08990		hypothetical protein	---	---	---
A2	Ma_6008p_09000		hypothetical protein	---	---	---
A2	Ma_6008p_09010		hypothetical protein	---	---	---
A2	Ma_6008p_09020		putative PPE family protein PPE32 // ppe family protein	COG5651	N	PPE-repeat proteins
A2	Ma_6008p_09030		hypothetical protein	---	---	---
A2	Ma_6008p_09040		putative gp34 protein	---	---	---
A2	Ma_6008p_09060		hypothetical protein	---	---	---
A2	Ma_6008p_09070		hypothetical protein	---	---	---
A2	Ma_6008p_09080		putative gp37 protein	---	---	---
A2	Ma_6008p_09090		putative gp36 protein	---	---	---
A2	Ma_6008p_09100		putative gp23 protein	---	---	---
A2	Ma_6008p_09110		putative phage tail tape measure protein, family protein, core region	COG0791	M	Cell wall-associated hydrolases (invasion-associated proteins)
A2	Ma_6008p_09120		hypothetical protein	---	---	---
A2	Ma_6008p_09130		putative gp32 protein	---	---	---
A2	Ma_6008p_09140		putative gp31 protein	---	---	---
A2	Ma_6008p_09150		hypothetical protein	---	---	---
A2	Ma_6008p_09160		hypothetical protein	---	---	---
A2	Ma_6008p_09170		hypothetical protein	---	---	---
A2	Ma_6008p_09180		hypothetical protein	---	---	---
A2	Ma_6008p_09190		hypothetical protein	---	---	---
A2	Ma_6008p_09200		hypothetical protein	---	---	---
A2	Ma_6008p_09210		hypothetical protein	---	---	---
A2	Ma_6008p_09220		hypothetical protein	---	---	---
A2	Ma_6008p_09230		hypothetical protein	---	---	---
A2	Ma_6008p_09240		putative phage terminase, large subunit, putative	COG4626	R	Phage terminase-like protein, large subunit
A2	Ma_6008p_09250		hypothetical protein	---	---	---
A3	Ma_6008p_15880		Tyrosine recombinase XerC // site-specific recombinase, phage integrase family protein	COG0582	L	Integrase
A3	Ma_6008p_15890		hypothetical protein	COG1396	K	Predicted transcriptional regulators
A3	Ma_6008p_15930		hypothetical protein	COG3598	L	RecA-family ATPase
A3	Ma_6008p_15960		putative phage major capsid protein	---	---	---
A3	Ma_6008p_15970		putative HNH endonuclease, putative	COG1403	V	Restriction endonuclease
A3	Ma_6008p_16000		hypothetical protein	---	---	---
A3	Ma_6008p_16020		hypothetical protein	---	---	---
A3	Ma_6008p_16030		hypothetical protein	---	---	---
A3	Ma_6008p_16040		hypothetical protein	---	---	---
A3	Ma_6008p_16050		putative gp2 protein	COG5410	S	Uncharacterized protein conserved in bacteria
A3	Ma_6008p_16070		hypothetical protein	---	---	---
A3	Ma_6008p_16090		putative gp13 protein	---	---	---
A3	Ma_6008p_16100		hypothetical protein	---	---	---
A3	Ma_6008p_16110		hypothetical protein	---	---	---
A3	Ma_6008p_16120		Arsenate-mycothiol transferase ArsC1 // Low molecular weight phosphotyrosine protein phosphatase	COG0394	T	Protein-tyrosine-phosphatase
A3	Ma_6008p_16130		Arsenate-mycothiol transferase ArsC1 // Low molecular weight phosphotyrosine protein phosphatase	COG0394	T	Protein-tyrosine-phosphatase
A3	Ma_6008p_16140	arsB	Arsenical-resistance protein Acr3 // arsenical-resistance protein	COG0798	P	Arsenite efflux pump ACR3 and related permeases
A3	Ma_6008p_16150		Cadmium-induced protein CadI // cadmium inducible protein cadi	COG0346	E	Lactoylglutathione lyase and related lyases
A3	Ma_6008p_16160		HTH-type transcriptional repressor CzrA // putative transcriptional regulator	COG0640	K	Predicted transcriptional regulators
A3	Ma_6008p_16170		DNA-invertase hin // Y4cG protein	COG1961	L	Site-specific recombinases, DNA invertase Pin homologs
A3	Ma_6008p_16190		putative flagellar hook-length control protein	---	---	---
A3	Ma_6008p_16200		hypothetical protein	---	---	---
A3	Ma_6008p_16210		hypothetical protein	---	---	---
A3	Ma_6008p_16220		putative gp54 protein	---	---	---
A4	Ma_6008p_18160		putative amidohydrolase family protein	COG2159	R	Predicted metal-dependent hydrolase of the TIM-barrel fold
A4	Ma_6008p_18170		hypothetical protein	COG2910	R	Putative NADH-flavin reductase
A4	Ma_6008p_18180		Short-chain-enoyl-CoA hydratase // enoyl-CoA hydratase/isomerase	COG1024	I	Enoyl-CoA hydratase/carnithine racemase
A4	Ma_6008p_18190		dTDP-glucose 4,6-dehydratase // dihydroflavonol-4-reductase family protein	COG0451	M	Nucleoside-diphosphate-sugar epimerases
A4	Ma_6008p_18200		Putative diacyglycerol O-acyltransferase // acyltransferase, ws/dgat/mgat subfamily protein	---	---	---
A4	Ma_6008p_18210		Long-chain-fatty-acid--CoA ligase // acyl-CoA synthetase	COG0318	I	Acyl-CoA synthetases (AMP-forming)/AMP-acid ligases II
A4	Ma_6008p_18220		2-(acetamidomethylene)succinate hydrolase // hydrolase, alpha/beta fold family protein	COG0596	R	Predicted hydrolases or acyltransferases (alpha/beta hydrolase superfamily)
A4	Ma_6008p_18250		putative lipid-transfer protein	COG0183	I	Acetyl-CoA acetyltransferase
A4	Ma_6008p_18260		1,8-cineole 2-endo-monooxygenase // cytochrome P450 superfamily protein	COG2124	Q	Cytochrome P450
A4	Ma_6008p_18270		Haloalkane dehalogenase 2 // hydrolase, alpha/beta fold family protein, putative	COG0596	R	Predicted hydrolases or acyltransferases (alpha/beta hydrolase superfamily)
A4	Ma_6008p_18300		putative amidohydrolase 2	COG2159	R	Predicted metal-dependent hydrolase of the TIM-barrel fold
A4	Ma_6008p_18310		hypothetical protein	---	---	---
A4	Ma_6008p_18340		Putative short-chain type dehydrogenase/reductase // peroxisomal hydratase-dehydrogenase-epimerase (HDE) (Multifunctionalbeta-oxidation protein) (MFP)	COG1028	I	Dehydrogenases with different specificities (related to short-chain alcohol dehydrogenases)
A4	Ma_6008p_18350		2,5-dichloro-2,5-cyclohexadiene-1,4-diol dehydrogenase // 2,5-dichloro-2,5-cyclohexadiene-1,4-diol dehydrogenase	COG1028	I	Dehydrogenases with different specificities (related to short-chain alcohol dehydrogenases)
A4	Ma_6008p_18360		hypothetical protein	COG3804	S	Uncharacterized conserved protein related to dihydrodipicolinate reductase
A4	Ma_6008p_18370		3-oxoacyl-[acyl-carrier-protein] reductase FabG // retinol dehydrogenase 14	COG1028	I	Dehydrogenases with different specificities (related to short-chain alcohol dehydrogenases)
A4	Ma_6008p_18380		F420-dependent glucose-6-phosphate dehydrogenase	COG2141	C	Coenzyme F420-dependent N5,N10-methylene tetrahydromethanopterin reductase and related flavin-dependent oxidoreductases
A4	Ma_6008p_18400		E-cinnamoyl-CoA:R-phenyllactate CoA transferase // L-carnitine dehydratase/bile acid-inducible protein F	COG1804	C	Predicted acyl-CoA transferases/carnitine dehydratase
A4	Ma_6008p_18410		3-succinoylsemialdehyde-pyridine dehydrogenase // aldehyde dehydrogenase family protein	COG1012	C	NAD-dependent aldehyde dehydrogenases
A4	Ma_6008p_18440		Acyl-CoA dehydrogenase // long-chain specific acyl-CoA dehydrogenase	COG1960	I	Acyl-CoA dehydrogenases
A4	Ma_6008p_18460		hypothetical protein	COG2050	Q	Uncharacterized protein, possibly involved in aromatic compounds catabolism
A4	Ma_6008p_18470		putative esterase	COG0824	R	Predicted thioesterase
A4	Ma_6008p_18480		Short-chain-enoyl-CoA hydratase // enoyl-CoA hydratase	COG1024	I	Enoyl-CoA hydratase/carnithine racemase
A4	Ma_6008p_18490		3-ketoacyl-CoA thiolase // thiolase family protein	COG0183	I	Acetyl-CoA acetyltransferase
A4	Ma_6008p_18500		hypothetical protein	COG1545	R	Predicted nucleic-acid-binding protein containing a Zn-ribbon
A4	Ma_6008p_18540		putative oxidoreductase // 3-hydroxyacyl-CoA dehydrogenase type-2	COG1028	I	Dehydrogenases with different specificities (related to short-chain alcohol dehydrogenases)
A4	Ma_6008p_18570		3-oxoacyl-[acyl-carrier-protein] reductase FabG // short-chain dehydrogenase/reductase SDR	COG1028	I	Dehydrogenases with different specificities (related to short-chain alcohol dehydrogenases)
A5	Ma_6008p_18590		Short-chain-fatty-acid--CoA ligase // AMP-dependent synthetase and ligase	COG0318	I	Acyl-CoA synthetases (AMP-forming)/AMP-acid ligases II
A5	Ma_6008p_18620		Protein YceI // YceI like family protein	COG2353	S	Uncharacterized conserved protein
A5	Ma_6008p_18630		Demethylrebeccamycin-D-glucose O-methyltransferase // ubiquinone/menaquinone biosynthesis methyltransferases	COG2226	H	Methylase involved in ubiquinone/menaquinone biosynthesis
A5	Ma_6008p_18650		putative HTH-type transcriptional regulator YttP // transcriptional regulator, TetR family protein	COG1309	K	Transcriptional regulator
A5	Ma_6008p_18680		hypothetical protein	---	---	---
A5	Ma_6008p_18690		Long-chain-fatty-acid--CoA ligase // putative acyl-CoA dehydrogenase	COG0318	I	Acyl-CoA synthetases (AMP-forming)/AMP-acid ligases II
A5	Ma_6008p_18720		Cyclohex-1-ene-1-carbonyl-CoA dehydrogenase // putative acyl-CoA dehydrogenase	COG1960	I	Acyl-CoA dehydrogenases
A5	Ma_6008p_18790		Carboxylesterase NlhH // alpha/beta hydrolase domain-containing protein	COG0657	I	Esterase/lipase
A5	Ma_6008p_18870		Cytochrome P450 144 // putative cytochrome P450 144	COG2124	Q	Cytochrome P450
A5	Ma_6008p_18880		hypothetical protein	---	---	---
A5	Ma_6008p_18890		putative oxidoreductase // 3-hydroxyacyl-CoA dehydrogenase	COG1028	I	Dehydrogenases with different specificities (related to short-chain alcohol dehydrogenases)
A5	Ma_6008p_18900		Adenylate cyclase 2 // adenylate cyclase, family protein 3	COG2114	T	Adenylate cyclase, family 3 (some proteins contain HAMP domain)
A5	Ma_6008p_18920		Putative mycofactocin biosynthesis transcriptional regulator MftR // TetR-family protein transcriptional regulator	COG1309	K	Transcriptional regulator
A5	Ma_6008p_18930		putative oxidoreductase // 3-oxoacyl-[acyl-carrier-protein] reductase	COG1028	I	Dehydrogenases with different specificities (related to short-chain alcohol dehydrogenases)
A5	Ma_6008p_18940		putative gamma-carboxymuconolactone decarboxylase	COG0599	S	Uncharacterized homolog of gamma-carboxymuconolactone decarboxylase subunit
A5	Ma_6008p_18950		Glucose 1-dehydrogenase 1 // short chain dehydrogenase	COG0300	R	Short-chain dehydrogenases of various substrate specificities
A5	Ma_6008p_18960		2-hydroxy-3-oxopropionate reductase // 6-phosphogluconate dehydrogenase, NAD-binding	COG2084	I	3-hydroxyisobutyrate dehydrogenase and related beta-hydroxyacid dehydrogenases
A5	Ma_6008p_18970		NAD/NADP-dependent betaine aldehyde dehydrogenase // betaine aldehyde dehydrogenase	COG1012	C	NAD-dependent aldehyde dehydrogenases
A5	Ma_6008p_18980		putative phosphotransferase enzyme family protein	COG3173	R	Predicted aminoglycoside phosphotransferase
A5	Ma_6008p_18990		Glucose 1-dehydrogenase 2 // 3-oxoacyl-ACP reductase	COG1028	I	Dehydrogenases with different specificities (related to short-chain alcohol dehydrogenases)
A5	Ma_6008p_19000		hypothetical protein	---	---	---
A5	Ma_6008p_19010		Toluene-4-sulfonate monooxygenase system iron-sulfur subunit TsaM1 // acyl-CoA thioesterase family protein	COG4638	P	Phenylpropionate dioxygenase and related ring-hydroxylating dioxygenases, large terminal subunit
A6	Ma_6008p_23680		hypothetical protein	---	---	---
A6	Ma_6008p_23690		putative gp54 protein	COG3617	K	Prophage antirepressor
A6	Ma_6008p_23710		hypothetical protein	COG3523	S	Uncharacterized protein conserved in bacteria
A6	Ma_6008p_23750		hypothetical protein	---	---	---
A6	Ma_6008p_23770		putative gp60 protein	COG1074	L	ATP-dependent exoDNAse (exonuclease V) beta subunit (contains helicase and exonuclease domains)
A6	Ma_6008p_23780		putative YqaK protein	COG3723	L	Recombinational DNA repair protein (RecE pathway)
A6	Ma_6008p_23790		hypothetical protein	---	---	---
A6	Ma_6008p_23800		hypothetical protein	---	---	---
A7	Ma_6008p_25720		hypothetical protein	COG0596	R	Predicted hydrolases or acyltransferases (alpha/beta hydrolase superfamily)
A7	Ma_6008p_25740		Putative aminoglycoside phosphotransferase // putative phosphotransferase	COG3173	R	Predicted aminoglycoside phosphotransferase
A7	Ma_6008p_25750		F420-dependent hydroxymycolic acid dehydrogenase	COG2141	C	Coenzyme F420-dependent N5,N10-methylene tetrahydromethanopterin reductase and related flavin-dependent oxidoreductases
A7	Ma_6008p_25760		Transposon Tn10 TetC protein // transcriptional regulator, TetR family protein	COG1309	K	Transcriptional regulator
A7	Ma_6008p_25770		putative amidohydrolase family protein	COG2159	R	Predicted metal-dependent hydrolase of the TIM-barrel fold
A7	Ma_6008p_25780		hypothetical protein	---	---	---
A7	Ma_6008p_25790		Quinol oxidase subunit 3 // cytochrome c oxidase, subunit III family protein	COG1845	C	Heme/copper-type cytochrome/quinol oxidase, subunit 3
A7	Ma_6008p_25800		hypothetical protein	---	---	---
A7	Ma_6008p_25860		1,5-anhydro-D-fructose reductase // oxidoreductase family protein, NAD-binding Rossmann fold protein	COG0673	R	Predicted dehydrogenases and related proteins
A7	Ma_6008p_25870		hypothetical protein	---	---	---
A7	Ma_6008p_25900		hypothetical protein	---	---	---
A7	Ma_6008p_25930		2,3-dihydroxyphenylpropionate/2,3-dihydroxicinnamic acid 1,2-dioxygenase // metapyrocatechase 1	---	---	---
A7	Ma_6008p_25950		Putative cytochrome P450 143 // putative cytochrome P450 126	COG2124	Q	Cytochrome P450
A7	Ma_6008p_26000		Prodigiosin synthesizing transferase PigC // PEP-utilizing enzyme, mobile domain protein	COG0574	G	Phosphoenolpyruvate synthase/pyruvate phosphate dikinase
A7	Ma_6008p_26010		hypothetical protein	---	---	---
A7	Ma_6008p_26020		Short-chain-fatty-acid--CoA ligase // AMP-dependent synthetase and ligase	COG0318	I	Acyl-CoA synthetases (AMP-forming)/AMP-acid ligases II
A7	Ma_6008p_26030		Putative oxidoreductase SadH // short chain dehydrogenase	COG0300	R	Short-chain dehydrogenases of various substrate specificities
A8	Ma_6008p_26060		putative thioesterase family protein	COG2050	Q	Uncharacterized protein, possibly involved in aromatic compounds catabolism
A8	Ma_6008p_26080		hypothetical protein	---	---	---
A8	Ma_6008p_26090		Acyltrehalose exporter MmpL10 // MMPL domain-containing protein	COG2409	R	Predicted drug exporters of the RND superfamily
A8	Ma_6008p_26110		putative metal dependent phosphohydrolase	COG1713	H	Predicted HD superfamily hydrolase involved in NAD metabolism
A8	Ma_6008p_26120		Putative mutator protein MutT4 // nudix hydrolase	COG1051	F	ADP-ribose pyrophosphatase
A8	Ma_6008p_26130		putative transcriptional regulator, XRE family protein	---	---	---
A8	Ma_6008p_26140		putative Pra protein	---	---	---
A8	Ma_6008p_26150		DNA translocase FtsK // cell divisionftsk/spoiiie	COG1674	D	DNA segregation ATPase FtsK/SpoIIIE and related proteins
A8	Ma_6008p_26160		putative replication initiation protein	---	---	---
A8	Ma_6008p_26170		putative Y4bN protein	---	---	---
A8	Ma_6008p_26180		ATP-dependent zinc metalloprotease FtsH 2 // ATPase	COG0464	O	ATPases of the AAA+ class
A8	Ma_6008p_26190		putative integrase/recombinase	COG1961	L	Site-specific recombinases, DNA invertase Pin homologs
A8	Ma_6008p_26200		hypothetical protein	---	---	---
A9	Ma_6008p_27940		Putative cytochrome P450 143 // cytochrome p450	COG2124	Q	Cytochrome P450
A9	Ma_6008p_27950		2-hydroxy-3-oxopropionate reductase // 3-hydroxyisobutyrate dehydrogenase	COG2084	I	3-hydroxyisobutyrate dehydrogenase and related beta-hydroxyacid dehydrogenases
A9	Ma_6008p_27980		hypothetical protein	---	---	---
A9	Ma_6008p_27990		Putative short-chain type dehydrogenase/reductase // short chain dehydrogenase	COG1028	I	Dehydrogenases with different specificities (related to short-chain alcohol dehydrogenases)
A9	Ma_6008p_28000		hypothetical protein	COG1545	R	Predicted nucleic-acid-binding protein containing a Zn-ribbon
A9	Ma_6008p_28020		Methyl-branched lipid omega-hydroxylase // cytochrome P450	COG2124	Q	Cytochrome P450
A9	Ma_6008p_28050		putative oxidoreductase // carveol dehydrogenase	COG1028	I	Dehydrogenases with different specificities (related to short-chain alcohol dehydrogenases)
A9	Ma_6008p_28060		Alcohol dehydrogenase B // alcohol dehydrogenase B	COG1062	C	Zn-dependent alcohol dehydrogenases, class III
A9	Ma_6008p_28070		Geranial dehydrogenase // betaine-aldehyde dehydrogenase	COG1012	C	NAD-dependent aldehyde dehydrogenases
A9	Ma_6008p_28090		putative MaoC like domain, putative	COG2030	I	Acyl dehydratase
A9	Ma_6008p_28100		Putative mycofactocin biosynthesis transcriptional regulator MftR // putative transcriptional regulator	COG1309	K	Transcriptional regulator
A9	Ma_6008p_28120		hypothetical protein	---	---	---
A9	Ma_6008p_28160		hypothetical protein	---	---	---
A9	Ma_6008p_28180		HTH-type transcriptional regulator EthR // transcriptional regulator	COG1309	K	Transcriptional regulator
A9	Ma_6008p_28190		Putative cytochrome P450 143 // cytochrome P450	COG2124	Q	Cytochrome P450
A9	Ma_6008p_28200		Alkanesulfonate monooxygenase	COG2141	C	Coenzyme F420-dependent N5,N10-methylene tetrahydromethanopterin reductase and related flavin-dependent oxidoreductases
A9	Ma_6008p_28210		hypothetical protein	---	---	---
A10	Ma_6008p_30040		Long-chain-fatty-acid--CoA ligase // long chain fatty acid-CoA ligase	COG0318	I	Acyl-CoA synthetases (AMP-forming)/AMP-acid ligases II
A10	Ma_6008p_30060		Beta-ketoadipyl-CoA thiolase // thiolase	COG0183	I	Acetyl-CoA acetyltransferase
A10	Ma_6008p_30070		hypothetical protein	COG3425	I	3-hydroxy-3-methylglutaryl CoA synthase
A10	Ma_6008p_30080		putative acetyl-CoA acyltransferase // acetyl-CoA acetyltransferase	COG0183	I	Acetyl-CoA acetyltransferase
A10	Ma_6008p_30090		hypothetical protein	---	---	---
A10	Ma_6008p_30100		Anthranilate 1,2-dioxygenase small subunit // beta subunit of hydroxylase component of benzoate 1,2-dioxygenase	COG5517	Q	Small subunit of phenylpropionate dioxygenase
A10	Ma_6008p_30110		2-halobenzoate 1,2-dioxygenase large subunit // dioxygenase large subunit	COG4638	P	Phenylpropionate dioxygenase and related ring-hydroxylating dioxygenases, large terminal subunit
A10	Ma_6008p_30120		Short-chain-enoyl-CoA hydratase // enoyl-CoA hydratase	COG1024	I	Enoyl-CoA hydratase/carnithine racemase
A10	Ma_6008p_30130		4-chlorobenzoyl coenzyme A dehalogenase // putative enoyl-CoA hydratase	COG1024	I	Enoyl-CoA hydratase/carnithine racemase
A10	Ma_6008p_30140		putative enoyl-CoA hydratase echA8 // enoyl-CoA hydratase/isomerase family protein	COG1024	I	Enoyl-CoA hydratase/carnithine racemase
A10	Ma_6008p_30150		putative oxidoreductase // 3-oxoacyl-[acyl-carrier-protein] reductase	COG1028	I	Dehydrogenases with different specificities (related to short-chain alcohol dehydrogenases)
A10	Ma_6008p_30160		Dihydroanticapsin 7-dehydrogenase // oxidoreductase, short chain dehydrogenase/reductase family protein	COG1028	I	Dehydrogenases with different specificities (related to short-chain alcohol dehydrogenases)
A10	Ma_6008p_30170		Phytoene desaturase (lycopene-forming) // putative dehydrogenase	COG1233	Q	Phytoene dehydrogenase and related proteins
A10	Ma_6008p_30180		Fatty acid metabolism regulator protein // TetR family protein transcriptional regulator, putative	COG1309	K	Transcriptional regulator
A10	Ma_6008p_30200		Aldehyde dehydrogenase // fatty aldehyde dehydrogenase	COG1012	C	NAD-dependent aldehyde dehydrogenases
A10	Ma_6008p_30210		Coniferyl-alcohol dehydrogenase // 3-alpha-hydroxysteroid dehydrogenase	COG1028	I	Dehydrogenases with different specificities (related to short-chain alcohol dehydrogenases)
A10	Ma_6008p_30220		Methyl-branched lipid omega-hydroxylase // NikQ protein	COG2124	Q	Cytochrome P450
A10	Ma_6008p_30230		Long-chain-fatty-acid--CoA ligase // acyl-CoA synthase	COG0318	I	Acyl-CoA synthetases (AMP-forming)/AMP-acid ligases II
A10	Ma_6008p_30240		hypothetical protein	COG3255	I	Putative sterol carrier protein
A10	Ma_6008p_30260		putative putative transcriptional regulator	COG1309	K	Transcriptional regulator
A10	Ma_6008p_30270		Beta-methylmalyl-CoA dehydratase // p40 protein	COG2030	I	Acyl dehydratase
A11	Ma_6008p_30510		hypothetical protein	---	---	---
A11	Ma_6008p_30520		1,2-epoxyphenylacetyl-CoA isomerase // enoyl-CoA isomerase	COG1024	I	Enoyl-CoA hydratase/carnithine racemase
A11	Ma_6008p_30530		Acyl-CoA dehydrogenase // putative acyl-CoA dehydrogenase	COG1960	I	Acyl-CoA dehydrogenases
A11	Ma_6008p_30550		(-)-trans-carveol dehydrogenase // carveol dehydrogenase ((+)-trans-carveol dehydrogenase)	COG1028	I	Dehydrogenases with different specificities (related to short-chain alcohol dehydrogenases)
A11	Ma_6008p_30570		putative acyl-CoA dehydrogenase fadE25 // putative acyl-CoA dehydrogenase	COG1960	I	Acyl-CoA dehydrogenases
A11	Ma_6008p_30630		hypothetical protein	---	---	---
A11	Ma_6008p_30640		HTH-type transcriptional repressor AcnR // transcriptional regulator, TetR family protein	COG1309	K	Transcriptional regulator
A11	Ma_6008p_30650		hypothetical protein	---	---	---
A11	Ma_6008p_30660		hypothetical protein	COG2340	S	Uncharacterized protein with SCP/PR1 domains
A11	Ma_6008p_30670		3-[(3aS,4S,7aS)-7a-methyl-1,5-dioxo-octahydro-1H-inden-4-yl]propanoyl:CoA ligase // AMP-dependent synthetase and ligase	COG0318	I	Acyl-CoA synthetases (AMP-forming)/AMP-acid ligases II
A11	Ma_6008p_30680		putative DitF protein	COG0183	I	Acetyl-CoA acetyltransferase
A11	Ma_6008p_30690		putative enoyl-CoA hydratase 1 // MaoC domain protein	COG2030	I	Acyl dehydratase
A11	Ma_6008p_30700		Beta-ketoadipyl-CoA thiolase // beta-ketoadipyl CoA thiolase	COG0183	I	Acetyl-CoA acetyltransferase
A11	Ma_6008p_30740		hypothetical protein	---	---	---
A11	Ma_6008p_30760		putative transcriptional regulator, TetR family protein	COG1309	K	Transcriptional regulator
A11	Ma_6008p_30770		3-ketosteroid-9-alpha-monooxygenase oxygenase subunit // oxygenase KshA	COG4638	P	Phenylpropionate dioxygenase and related ring-hydroxylating dioxygenases, large terminal subunit
A12	Ma_6008p_35030		SPBc2 prophage-derived endonuclease YokF // excalibur	---	---	---
A12	Ma_6008p_35040		hypothetical protein	---	---	---
A12	Ma_6008p_35050		putative oxidoreductase // clavaldehyde dehydrogenase	COG4221	R	Short-chain alcohol dehydrogenase of unknown specificity
A12	Ma_6008p_35060		putative CoA-transferase // caib/baif family protein	COG1804	C	Predicted acyl-CoA transferases/carnitine dehydratase
A12	Ma_6008p_35070		Enoyl-CoA-hydratase // enoyl-CoA hydratase/isomerase	COG1024	I	Enoyl-CoA hydratase/carnithine racemase
A12	Ma_6008p_35100		HTH-type transcriptional regulator BetI // transcriptional regulator, TetR family protein	COG3226	S	Uncharacterized protein conserved in bacteria
A12	Ma_6008p_35110		putative protein export protein SecD, putative	COG0342	U	Preprotein translocase subunit SecD
A12	Ma_6008p_35120		Glucose--fructose oxidoreductase // NAD binding oxidoreductase	COG0673	R	Predicted dehydrogenases and related proteins
A12	Ma_6008p_35130		Demethylrebeccamycin-D-glucose O-methyltransferase // ubiquinone/menaquinone biosynthesis methyltransferases	COG2226	H	Methylase involved in ubiquinone/menaquinone biosynthesis
A12	Ma_6008p_35140		Arylsulfatase // arylsulfatase	COG3119	P	Arylsulfatase A and related enzymes
A12	Ma_6008p_35150		Putative monooxygenase // oxidoreductase	COG2070	R	Dioxygenases related to 2-nitropropane dioxygenase
A12	Ma_6008p_35160		Putative S-adenosyl-L-methionine-dependent methyltransferase // tetracenomycin polyketide synthesis O-methyltransferase TcmP	COG3315	Q	O-Methyltransferase involved in polyketide biosynthesis
A12	Ma_6008p_35170		HTH-type transcriptional regulator MmpR5 // transcriptional regulator, MarR family protein	COG1510	K	Predicted transcriptional regulators
A12	Ma_6008p_35180		putative amidohydrolase 2	COG2159	R	Predicted metal-dependent hydrolase of the TIM-barrel fold
A12	Ma_6008p_35190		Decarboxylase NovR // putative class II aldolase	COG0235	G	Ribulose-5-phosphate 4-epimerase and related epimerases and aldolases
A12	Ma_6008p_35200		Short-chain-fatty-acid--CoA ligase // adenylate-forming enzyme	COG0318	I	Acyl-CoA synthetases (AMP-forming)/AMP-acid ligases II
A12	Ma_6008p_35210		putative lipoprotein	---	---	---
A12	Ma_6008p_35220		Sulfoxide reductase catalytic subunit YedY // oxidoreductase, molybdopterin binding	COG2041	R	Sulfite oxidase and related enzymes
A13	Ma_6008p_37030	hpaH_2	2-hydroxyhexa-2,4-dienoate hydratase // 2-oxo-hepta-3-ene-1,7-dioic acid hydratase	COG3971	Q	2-keto-4-pentenoate hydratase
A13	Ma_6008p_37040		4,5:9,10-diseco-3-hydroxy-5,9,17-trioxoandrosta-1(10),2-diene-4-oate hydrolase // 2-hydroxy-6-ketonona-2,4-dienedoic acid hydrolase	COG0596	R	Predicted hydrolases or acyltransferases (alpha/beta hydrolase superfamily)
A13	Ma_6008p_37060		putative thiolase	COG0183	I	Acetyl-CoA acetyltransferase
A13	Ma_6008p_37070		hypothetical protein	COG1545	R	Predicted nucleic-acid-binding protein containing a Zn-ribbon
A13	Ma_6008p_37080		2-halobenzoate 1,2-dioxygenase large subunit // dioxygenase large subunit	COG4638	P	Phenylpropionate dioxygenase and related ring-hydroxylating dioxygenases, large terminal subunit
A13	Ma_6008p_37090		Biphenyl 2,3-dioxygenase subunit beta // small subunit of dioxygenase in aniline dioxygenase	COG5517	Q	Small subunit of phenylpropionate dioxygenase
A13	Ma_6008p_37110		Enoyl-CoA-hydratase // enoyl-CoA hydratase/isomerase family protein	COG1024	I	Enoyl-CoA hydratase/carnithine racemase
A13	Ma_6008p_37130		Acyl-CoA dehydrogenase // acyl-CoA dehydrogenase	COG1960	I	Acyl-CoA dehydrogenases
A13	Ma_6008p_37140		E-cinnamoyl-CoA:R-phenyllactate CoA transferase // L-carnitine dehydratase/bile acid-inducible protein F	COG1804	C	Predicted acyl-CoA transferases/carnitine dehydratase
A13	Ma_6008p_37160		Succinyl-CoA--L-malate CoA-transferase alpha subunit // Mcr protein	COG1804	C	Predicted acyl-CoA transferases/carnitine dehydratase
A13	Ma_6008p_37190		Flavoredoxin // flavin reductase like domain, putative	COG1853	R	Conserved protein/domain typically associated with flavoprotein oxygenases, DIM6/NTAB family
A14	Ma_6008p_38720		(2S)-methylsuccinyl-CoA dehydrogenase // acyl-CoA dehydrogenase	COG1960	I	Acyl-CoA dehydrogenases
A14	Ma_6008p_38750		3-oxoacyl-[acyl-carrier-protein] reductase FabG // oxidoreductase, short chain dehydrogenase/reductase	COG1028	I	Dehydrogenases with different specificities (related to short-chain alcohol dehydrogenases)
A14	Ma_6008p_38760		Caffeyl-CoA reductase-Etf complex subunit CarC // acyl-CoA dehydrogenase, middle domain protein	COG1960	I	Acyl-CoA dehydrogenases
A14	Ma_6008p_38780		putative amidohydrolase family protein	COG2159	R	Predicted metal-dependent hydrolase of the TIM-barrel fold
A14	Ma_6008p_38790		Putative cytochrome P450 123 // cytochrome P450 monooxygenase	COG2124	Q	Cytochrome P450
A14	Ma_6008p_38830		putative MarR-family protein transcriptional regulator	COG1846	K	Transcriptional regulators
A14	Ma_6008p_38840		putative enoyl-CoA hydratase echA8 // enoyl-CoA hydratase	COG1024	I	Enoyl-CoA hydratase/carnithine racemase
A15	Ma_6008p_39920		hypothetical protein	---	---	---
A15	Ma_6008p_39930		hypothetical protein	---	---	---
A15	Ma_6008p_39940		hypothetical protein	COG0346	E	Lactoylglutathione lyase and related lyases
A15	Ma_6008p_39950		NAD/NADP-dependent betaine aldehyde dehydrogenase // aldehyde dehydrogenase	COG1012	C	NAD-dependent aldehyde dehydrogenases
A15	Ma_6008p_39970		hypothetical protein	---	---	---
A15	Ma_6008p_39990		putative thiolase	COG0183	I	Acetyl-CoA acetyltransferase
A15	Ma_6008p_40000		putative amidohydrolase 2	COG2159	R	Predicted metal-dependent hydrolase of the TIM-barrel fold
A15	Ma_6008p_40010		putative transcriptional regulator, TetR family protein, putative	COG1309	K	Transcriptional regulator
A15	Ma_6008p_40030		putative thioesterase family protein	COG0824	R	Predicted thioesterase
A15	Ma_6008p_40040		putative oxidoreductase // carveol dehydrogenase ((+)-trans-carveol dehydrogenase)	COG1028	I	Dehydrogenases with different specificities (related to short-chain alcohol dehydrogenases)
A15	Ma_6008p_40080		Acyl-CoA dehydrogenase, short-chain specific // acyl-CoA dehydrogenase domain protein	COG1960	I	Acyl-CoA dehydrogenases
A15	Ma_6008p_40090		Putative coenzyme F420-dependent oxidoreductase // FMN-dependent monooxygenase	COG2141	C	Coenzyme F420-dependent N5,N10-methylene tetrahydromethanopterin reductase and related flavin-dependent oxidoreductases
A16	Ma_6008p_40110		hypothetical protein	COG1846	K	Transcriptional regulators
A16	Ma_6008p_40120		hypothetical protein	---	---	---
A16	Ma_6008p_40130		Prodigiosin synthesizing transferase PigC // PEP-utilizing enzyme, mobile domain protein	COG0574	G	Phosphoenolpyruvate synthase/pyruvate phosphate dikinase
A16	Ma_6008p_40140		Tetracycline repressor protein class B from transposon Tn10 // transcriptional regulator, TetR family protein	COG1309	K	Transcriptional regulator
A16	Ma_6008p_40150		putative phospholipid ABC transporter permease protein MlaE // ABC transporter integral membrane protein	COG0767	Q	ABC-type transport system involved in resistance to organic solvents, permease component
A16	Ma_6008p_40160		putative phospholipid ABC transporter permease protein MlaE // ABC transporter permease	COG0767	Q	ABC-type transport system involved in resistance to organic solvents, permease component
A16	Ma_6008p_40170		hypothetical protein	COG1463	Q	ABC-type transport system involved in resistance to organic solvents, periplasmic component
A16	Ma_6008p_40190		putative putative Mce family protein	COG1463	Q	ABC-type transport system involved in resistance to organic solvents, periplasmic component
A16	Ma_6008p_40200		putative putative Mce family protein	COG1463	Q	ABC-type transport system involved in resistance to organic solvents, periplasmic component
A16	Ma_6008p_40210		putative putative Mce family protein	COG1463	Q	ABC-type transport system involved in resistance to organic solvents, periplasmic component
A16	Ma_6008p_40220		putative putative Mce family protein	COG1463	Q	ABC-type transport system involved in resistance to organic solvents, periplasmic component
A16	Ma_6008p_40230		hypothetical protein	---	---	---
A16	Ma_6008p_40240		hypothetical protein	---	---	---
A16	Ma_6008p_40250		hypothetical protein	---	---	---
A17	Ma_6008p_42920		putative HTH-type transcriptional regulator // HTH-type transcriptional regulator	COG0640	K	Predicted transcriptional regulators
A17	Ma_6008p_42930		Formate hydrogenlyase subunit 7 // hydrogenase-4, I subunit, putative	COG3260	C	Ni,Fe-hydrogenase III small subunit
A17	Ma_6008p_42940		Hydrogenase-4 component B // NADH dehydrogenase subunit n	COG0651	C	Formate hydrogenlyase subunit 3/Multisubunit Na+/H+ antiporter, MnhD subunit
A17	Ma_6008p_42950		Formate hydrogenlyase subunit 4 // hydrogenase-4, C subunit, putative	COG0650	C	Formate hydrogenlyase subunit 4
A17	Ma_6008p_42960		Hydrogenase-4 component E // hydrogenase 4 membrane component	COG4237	C	Hydrogenase 4 membrane component (E)
A17	Ma_6008p_42970		Hydrogenase-4 component B // hydrogenase-4, F subunit, putative	COG0651	C	Formate hydrogenlyase subunit 3/Multisubunit Na+/H+ antiporter, MnhD subunit
A17	Ma_6008p_42980		Hydrogenase-4 component G // hydrogenase-4, G subunit, putative	COG3261	C	Ni,Fe-hydrogenase III large subunit
A17	Ma_6008p_42990		putative HTH-type transcriptional regulator // transcriptional regulator, ArsR family protein	COG0640	K	Predicted transcriptional regulators
A17	Ma_6008p_43000		hypothetical protein	---	---	---
A18	Ma_6008p_44630		Putative NAD(P)H nitroreductase YfkO // NADPH nitroreductase	COG0778	C	Nitroreductase
A18	Ma_6008p_44640		Caffeyl-CoA reductase-Etf complex subunit CarC // putative acyl-CoA dehydrogenase	COG1960	I	Acyl-CoA dehydrogenases
A18	Ma_6008p_44670		hypothetical protein	COG3173	R	Predicted aminoglycoside phosphotransferase
A18	Ma_6008p_44680		hypothetical protein	COG1545	R	Predicted nucleic-acid-binding protein containing a Zn-ribbon
A18	Ma_6008p_44700		hypothetical protein	---	---	---
A18	Ma_6008p_44710		hypothetical protein	---	---	---
A18	Ma_6008p_44720		hypothetical protein	---	---	---
A18	Ma_6008p_44730		putative putative transposase	---	---	---
A18	Ma_6008p_44740		hypothetical protein	---	---	---
A19	Ma_6008p_45310		hypothetical protein	---	---	---
A19	Ma_6008p_45320		Tyrosine recombinase XerC // integrase	COG4973	L	Site-specific recombinase XerC
A19	Ma_6008p_45330		hypothetical protein	---	---	---
A19	Ma_6008p_45340		hypothetical protein	---	---	---
A19	Ma_6008p_45350		hypothetical protein	---	---	---
A19	Ma_6008p_45360		hypothetical protein	---	---	---
A19	Ma_6008p_45370		hypothetical protein	COG4942	D	Membrane-bound metallopeptidase
A20	Ma_6008p_46530		Dihydroanticapsin 7-dehydrogenase // short chain dehydrogenase	COG1028	I	Dehydrogenases with different specificities (related to short-chain alcohol dehydrogenases)
A20	Ma_6008p_46540		putative amidohydrolase 2	COG2159	R	Predicted metal-dependent hydrolase of the TIM-barrel fold
A20	Ma_6008p_46550		hypothetical protein	---	---	---
A20	Ma_6008p_46580		hypothetical protein	---	---	---
A20	Ma_6008p_46600		hypothetical protein	---	---	---
A21	Ma_6008p_47380		putative oxidoreductase // short chain dehydrogenase	COG4221	R	Short-chain alcohol dehydrogenase of unknown specificity
A21	Ma_6008p_47400		putative TetR/AcrR family transcriptional regulator	COG1309	K	Transcriptional regulator
A21	Ma_6008p_47410		Putative non-heme bromoperoxidase BpoC // epoxide hydrolase	COG0596	R	Predicted hydrolases or acyltransferases (alpha/beta hydrolase superfamily)
A21	Ma_6008p_47420		3-succinoylsemialdehyde-pyridine dehydrogenase // aldehyde dehydrogenase	COG1012	C	NAD-dependent aldehyde dehydrogenases
A21	Ma_6008p_47430		Coniferyl-alcohol dehydrogenase // 3-alpha-hydroxysteroid dehydrogenase	COG1028	I	Dehydrogenases with different specificities (related to short-chain alcohol dehydrogenases)
A21	Ma_6008p_47440		hypothetical protein	---	---	---
A22	Ma_6008p_47640		hypothetical protein	---	---	---
A22	Ma_6008p_47650		HTH-type transcriptional regulator EthR // transcriptional regulator, TetR family protein, putative	COG1309	K	Transcriptional regulator
A22	Ma_6008p_47660		hypothetical protein	---	---	---
A22	Ma_6008p_47670		Prodigiosin synthesizing transferase PigC // pyruvate, water dikinase	COG0574	G	Phosphoenolpyruvate synthase/pyruvate phosphate dikinase
A22	Ma_6008p_47680		F420-dependent glucose-6-phosphate dehydrogenase	COG2141	C	Coenzyme F420-dependent N5,N10-methylene tetrahydromethanopterin reductase and related flavin-dependent oxidoreductases
A22	Ma_6008p_47690		Putative aminoglycoside phosphotransferase // putative phosphotransferase	COG3173	R	Predicted aminoglycoside phosphotransferase
A22	Ma_6008p_47700		Phosphoenolpyruvate synthase // pyruvate, phosphate dikinase	COG0574	G	Phosphoenolpyruvate synthase/pyruvate phosphate dikinase
A23	Ma_6008p_47950		putative membrane protein	---	---	---
A23	Ma_6008p_47960		Transcription elongation factor GreA // transcription elongation factor GreA	COG0782	K	Transcription elongation factor
A23	Ma_6008p_47990		putative topology modulation protein	COG0563	F	Adenylate kinase and related kinases
A23	Ma_6008p_48010		Molecular chaperone Hsp31 and glyoxalase 3 // ThiJ/PfpI family protein	COG0693	R	Putative intracellular protease/amidase
A23	Ma_6008p_48020		HTH-type transcriptional regulator EthR // TetR-family protein transcriptional regulator	COG1309	K	Transcriptional regulator
A23	Ma_6008p_48030		3-oxoacyl-[acyl-carrier-protein] reductase FabG // short chain dehydrogenase	COG0300	R	Short-chain dehydrogenases of various substrate specificities
A24	Ma_6008p_48040		putative 30kDa protein, putative	---	---	---
A24	Ma_6008p_48050		hypothetical protein	COG4386	R	Mu-like prophage tail sheath protein gpL
A24	Ma_6008p_48060		hypothetical protein	---	---	---
A24	Ma_6008p_48070		hypothetical protein	---	---	---
A24	Ma_6008p_48080		hypothetical protein	---	---	---
A24	Ma_6008p_48100		putative gp75 protein	---	---	---
A24	Ma_6008p_48110		hypothetical protein	---	---	---
A24	Ma_6008p_48120		hypothetical protein	---	---	---
A24	Ma_6008p_48130		Crossover junction endodeoxyribonuclease RuvC // gp6 protein	COG0817	L	Holliday junction resolvasome, endonuclease subunit
A24	Ma_6008p_48150		hypothetical protein	---	---	---
A24	Ma_6008p_48160		hypothetical protein	---	---	---
A24	Ma_6008p_48180		hypothetical protein	---	---	---
A24	Ma_6008p_48190		hypothetical protein	---	---	---
A24	Ma_6008p_48200		putative 17 kDa surface antigen family protein	---	---	---
A25	Ma_6008p_48280		Biphenyl-2,3-diol 1,2-dioxygenase // extradiol ring cleaving catechol dioxygenase	---	---	---
A25	Ma_6008p_48290		4,5:9,10-diseco-3-hydroxy-5,9,17-trioxoandrosta-1(10),2-diene-4-oate hydrolase // 2-hydroxy-6-ketonona-2,4-dienedioic acid hydrolase	COG0596	R	Predicted hydrolases or acyltransferases (alpha/beta hydrolase superfamily)
A25	Ma_6008p_48300		3-(3-hydroxy-phenyl)propionate/3-hydroxycinnamic acid hydroxylase // bifunctional 3-(3-hydroxy-phenyl)propionate/3-hydroxycinnamic acid hydroxylase	COG0654	H	2-polyprenyl-6-methoxyphenol hydroxylase and related FAD-dependent oxidoreductases
A25	Ma_6008p_48310		HTH-type transcriptional regulator AcrR // TetR/AcrR family transcriptional regulator	COG1309	K	Transcriptional regulator
A25	Ma_6008p_48320	hsaE	2-keto-4-pentenoate hydratase // hydratase	COG3971	Q	2-keto-4-pentenoate hydratase
A25	Ma_6008p_48330		Putative metal chaperone YciC // GTP-binding protein	COG0523	R	Putative GTPases (G3E family)
A25	Ma_6008p_48340		Acyl-CoA thioesterase 2 // acyl-CoA thioesterase II	COG1946	I	Acyl-CoA thioesterase
A26	Ma_6008p_49260		hypothetical protein	---	---	---
A26	Ma_6008p_49280	bamHIM	Modification methylase BamHI // Modification methylase BamHI	COG0863	L	DNA modification methylase
A26	Ma_6008p_49290		Putative prophage phiRv2 integrase // site-specific integrase	COG0582	L	Integrase
A26	Ma_6008p_49300		DNA-invertase hin // Y4cG protein	COG1961	L	Site-specific recombinases, DNA invertase Pin homologs
A26	Ma_6008p_49310		hypothetical protein	---	---	---
A26	Ma_6008p_49320		hypothetical protein	COG0488	R	ATPase components of ABC transporters with duplicated ATPase domains
A27	Ma_6008p_49510		hypothetical protein	---	---	---
A27	Ma_6008p_49540		hypothetical protein	---	---	---
A27	Ma_6008p_49550		putative HK97 family phage prohead protease	COG3740	R	Phage head maturation protease
A27	Ma_6008p_49560		hypothetical protein	---	---	---
A27	Ma_6008p_49570		putative DNA-binding protein	COG2452	L	Predicted site-specific integrase-resolvase
A27	Ma_6008p_49580		hypothetical protein	---	---	---
A27	Ma_6008p_49590		Glycine/sarcosine N-methyltransferase // thiopurine S-methyltransferase (tpmt) superfamily protein	COG0500	Q	SAM-dependent methyltransferases
A27	Ma_6008p_49600		hypothetical protein	---	---	---

## Sheet: D. Ma_ATCC25291
Genomic region	GENE (locus_tag)	GENE (name)	Description (Prokka annotation)	COG (RPS-BLAST)	COG Functional category	COG protein description
A28	Ma_25291p_00780		hypothetical protein	---	---	---
A28	Ma_25291p_00810		Glucose 1-dehydrogenase // NAD dependent epimerase/dehydratase family protein	COG1028	I	Dehydrogenases with different specificities (related to short-chain alcohol dehydrogenases)
A28	Ma_25291p_00830		Transposon Tn10 TetC protein // transcriptional regulator, TetR family protein	COG1309	K	Transcriptional regulator
A28	Ma_25291p_00840		putative dihydrodipicolinate reductase	COG3804	S	Uncharacterized conserved protein related to dihydrodipicolinate reductase
A28	Ma_25291p_00850		putative amino acid ABC transporter substrate-binding protein	COG0683	E	ABC-type branched-chain amino acid transport systems, periplasmic component
A28	Ma_25291p_00860		putative dihydrodipicolinate reductase	COG3804	S	Uncharacterized conserved protein related to dihydrodipicolinate reductase
A28	Ma_25291p_00870		Cytochrome P450 monooxygenase PikC // cytochrome P450	COG2124	Q	Cytochrome P450
A28	Ma_25291p_00880		putative diacylglycerol kinase	COG3804	S	Uncharacterized conserved protein related to dihydrodipicolinate reductase
A28	Ma_25291p_00890		hypothetical protein	---	---	---
A28	Ma_25291p_00910		putative oxidoreductase // clavaldehyde dehydrogenase	COG4221	R	Short-chain alcohol dehydrogenase of unknown specificity
A28	Ma_25291p_00920		putative cytochrome P450 superfamily protein	---	---	---
A28	Ma_25291p_00930		hypothetical protein	COG0180	J	Tryptophanyl-tRNA synthetase
A28	Ma_25291p_00940		hypothetical protein	COG3804	S	Uncharacterized conserved protein related to dihydrodipicolinate reductase
A28	Ma_25291p_00950		Pyrethroid hydrolase // esterase	COG0596	R	Predicted hydrolases or acyltransferases (alpha/beta hydrolase superfamily)
A28	Ma_25291p_00960		putative diacylglycerol kinase	COG3804	S	Uncharacterized conserved protein related to dihydrodipicolinate reductase
A28	Ma_25291p_00980		hypothetical protein	---	---	---
A28	Ma_25291p_01000		hypothetical protein	---	---	---
A28	Ma_25291p_01010		E-cinnamoyl-CoA:R-phenyllactate CoA transferase // L-carnitine dehydratase/bile acid-inducible protein F	COG1804	C	Predicted acyl-CoA transferases/carnitine dehydratase
A28	Ma_25291p_01020		Putative cytochrome P450 123 // cytochrome P450	COG2124	Q	Cytochrome P450
A28	Ma_25291p_01040		hypothetical protein	---	---	---
A28	Ma_25291p_01050		putative AP endonuclease, family protein 2	COG1082	G	Sugar phosphate isomerases/epimerases
A28	Ma_25291p_01060		Diacetyl reductase [(S)-acetoin forming] // NAD dependent epimerase/dehydratase family protein	COG1028	I	Dehydrogenases with different specificities (related to short-chain alcohol dehydrogenases)
A28	Ma_25291p_01100		putative transcriptional regulator	---	---	---
A28	Ma_25291p_01210		putative enoyl-CoA hydratase 1 // ZbpA protein	COG2030	I	Acyl dehydratase
A28	Ma_25291p_01220		putative amidohydrolase family protein	COG2159	R	Predicted metal-dependent hydrolase of the TIM-barrel fold
A28	Ma_25291p_01230		Isochorismatase family protein YecD // isochorismatase	COG1335	Q	Amidases related to nicotinamidase
A28	Ma_25291p_01240		hypothetical protein	---	---	---
A28	Ma_25291p_01250		F420-dependent hydroxymycolic acid dehydrogenase	COG2141	C	Coenzyme F420-dependent N5,N10-methylene tetrahydromethanopterin reductase and related flavin-dependent oxidoreductases
A28	Ma_25291p_01260		Acyl-CoA dehydrogenase // acyl-CoA dehydrogenase	COG1960	I	Acyl-CoA dehydrogenases
A28	Ma_25291p_01270		putative amidohydrolase family protein	COG2159	R	Predicted metal-dependent hydrolase of the TIM-barrel fold
A28	Ma_25291p_01280		putative acyl-CoA dehydrogenase fadE25 // acyl-CoA dehydrogenase	COG1960	I	Acyl-CoA dehydrogenases
A28	Ma_25291p_01290		Glutaryl-CoA dehydrogenase // acyl-CoA dehydrogenase family protein	COG1960	I	Acyl-CoA dehydrogenases
A28	Ma_25291p_01300		Short-chain-fatty-acid--CoA ligase // AMP-binding enzyme, putative	COG0318	I	Acyl-CoA synthetases (AMP-forming)/AMP-acid ligases II
A28	Ma_25291p_01310		putative amidohydrolase family protein	COG2159	R	Predicted metal-dependent hydrolase of the TIM-barrel fold
A28	Ma_25291p_01320		3-oxoacyl-[acyl-carrier-protein] reductase FabG // short chain dehydrogenase	COG1028	I	Dehydrogenases with different specificities (related to short-chain alcohol dehydrogenases)
A28	Ma_25291p_01330		Diacetyl reductase [(S)-acetoin forming] // short chain dehydrogenase	COG1028	I	Dehydrogenases with different specificities (related to short-chain alcohol dehydrogenases)
A28	Ma_25291p_01380		Long-chain-fatty-acid--CoA ligase FadD13 // AMP-dependent synthetase/ligase	COG0318	I	Acyl-CoA synthetases (AMP-forming)/AMP-acid ligases II
A28	Ma_25291p_01390		putative enoyl-CoA hydratase echA8 // enoyl-CoA hydratase/isomerase family protein	COG1024	I	Enoyl-CoA hydratase/carnithine racemase
A28	Ma_25291p_01400		Enoyl-CoA-hydratase // enoyl-CoA hydratase/isomerase family protein	COG1024	I	Enoyl-CoA hydratase/carnithine racemase
A28	Ma_25291p_01410		Cyclohexane-1-carbonyl-CoA dehydrogenase // acyl-CoA dehydrogenase domain-containing protein	COG1960	I	Acyl-CoA dehydrogenases
A28	Ma_25291p_01420		1,2-epoxyphenylacetyl-CoA isomerase // enoyl-CoA hydratase/isomerase	COG1024	I	Enoyl-CoA hydratase/carnithine racemase
A28	Ma_25291p_01430		hypothetical protein	---	---	---
A28	Ma_25291p_01440		4-chlorobenzoyl coenzyme A dehalogenase // enoyl CoA hydratase	COG1024	I	Enoyl-CoA hydratase/carnithine racemase
A28	Ma_25291p_01450		Putative short-chain type dehydrogenase/reductase // KR domain-containing protein	COG1028	I	Dehydrogenases with different specificities (related to short-chain alcohol dehydrogenases)
A28	Ma_25291p_01460		Triostin synthetase I // cyclohexanecarboxylate-CoA ligase	COG0318	I	Acyl-CoA synthetases (AMP-forming)/AMP-acid ligases II
A28	Ma_25291p_01490		5-keto-4-deoxy-D-glucarate aldolase // 2,4-dihydroxyhept-2-ene-1,7-dioic acid aldolase	COG3836	G	2,4-dihydroxyhept-2-ene-1,7-dioic acid aldolase
A28	Ma_25291p_01500		hypothetical protein	COG2175	Q	Probable taurine catabolism dioxygenase
A28	Ma_25291p_01510	serA_1	Hydroxypyruvate reductase // D-3-phosphoglycerate dehydrogenase	COG0111	H	Phosphoglycerate dehydrogenase and related dehydrogenases
A28	Ma_25291p_01520		Enoyl-CoA-hydratase // enoyl-CoA hydratase/isomerase family protein	COG1024	I	Enoyl-CoA hydratase/carnithine racemase
A28	Ma_25291p_01530		putative amidohydrolase 2	COG2159	R	Predicted metal-dependent hydrolase of the TIM-barrel fold
A28	Ma_25291p_01540		HTH-type transcriptional regulator BetI // TetR/AcrR family transcriptional regulator	COG1309	K	Transcriptional regulator
A28	Ma_25291p_01550		Acyl-CoA dehydrogenase // acyl-CoA dehydrogenase, middle domain protein	COG1960	I	Acyl-CoA dehydrogenases
A28	Ma_25291p_01560		Caffeyl-CoA reductase-Etf complex subunit CarC // acyl-CoA dehydrogenase	COG1960	I	Acyl-CoA dehydrogenases
A28	Ma_25291p_01570		hypothetical protein	COG2050	Q	Uncharacterized protein, possibly involved in aromatic compounds catabolism
A28	Ma_25291p_01590		hypothetical protein	COG3804	S	Uncharacterized conserved protein related to dihydrodipicolinate reductase
A28	Ma_25291p_01600		5,6-dimethylbenzimidazole synthase // nitroreductase	COG0778	C	Nitroreductase
A28	Ma_25291p_01620		hypothetical protein	COG2345	K	Predicted transcriptional regulator
A28	Ma_25291p_01630		hypothetical protein	COG4309	S	Uncharacterized conserved protein
A28	Ma_25291p_01660		Peroxiredoxin OsmC // organic hydroperoxide resistance protein	COG1764	O	Predicted redox protein, regulator of disulfide bond formation
A28	Ma_25291p_01670	acg	Putative NAD(P)H nitroreductase acg // NAD(P)H nitroreductase	---	---	---
A28	Ma_25291p_01680		hypothetical protein	COG2345	K	Predicted transcriptional regulator
A28	Ma_25291p_01730		D-amino acid dehydrogenase 1 // D-amino-acid dehydrogenase	COG0665	E	Glycine/D-amino acid oxidases (deaminating)
A28	Ma_25291p_01740		putative membrane protein	---	---	---
A28	Ma_25291p_01760		hypothetical protein	COG3246	S	Uncharacterized conserved protein
A28	Ma_25291p_01800		hypothetical protein	COG2846	D	Regulator of cell morphogenesis and NO signaling
A28	Ma_25291p_01810		putative PPE family protein PPE32 // ppe family protein	COG5651	N	PPE-repeat proteins
A28	Ma_25291p_01840		putative doxorubicin resistance ABC transporter permease protein Drr // ABC-2 type transporter	COG0842	V	ABC-type multidrug transport system, permease component
A28	Ma_25291p_01860	mez	NAD-dependent malic enzyme // malate oxidoreductase	COG0281	C	Malic enzyme
A28	Ma_25291p_01870		Sulfite reductase [NADPH] flavoprotein alpha-component // sulfite reductase flavoprotein subunit alpha	COG0369	P	Sulfite reductase, alpha subunit (flavoprotein)
A28	Ma_25291p_01880		hypothetical protein	---	---	---
A28	Ma_25291p_01890		putative maleylpyruvate isomerase family mycothiol-dependent enzyme	COG2318	S	Uncharacterized protein conserved in bacteria
A28	Ma_25291p_01900		Transposon Tn10 TetC protein // transcriptional regulatory protein	COG1309	K	Transcriptional regulator
A28	Ma_25291p_01910		putative glucose-6-phosphate isomerase, putative	COG0662	G	Mannose-6-phosphate isomerase
A28	Ma_25291p_01940		HTH-type transcriptional regulator CynR // transcriptional regulator, LysR family protein	COG0583	K	Transcriptional regulator
A29	Ma_25291p_11380		hypothetical protein	COG1979	C	Uncharacterized oxidoreductases, Fe-dependent alcohol dehydrogenase family
A29	Ma_25291p_11430		hypothetical protein	---	---	---
A29	Ma_25291p_11440		hypothetical protein	---	---	---
A29	Ma_25291p_11460		hypothetical protein	COG1743	L	Adenine-specific DNA methylase containing a Zn-ribbon
A29	Ma_25291p_11470		hypothetical protein	---	---	---
A29	Ma_25291p_11500		hypothetical protein	COG0265	O	Trypsin-like serine proteases, typically periplasmic, contain C-terminal PDZ domain
A29	Ma_25291p_11510		hypothetical protein	---	---	---
A29	Ma_25291p_11520		hypothetical protein	---	---	---
A29	Ma_25291p_11530		hypothetical protein	---	---	---
A29	Ma_25291p_11550		putative excisionase	COG3311	K	Predicted transcriptional regulator
A29	Ma_25291p_11560		hypothetical protein	---	---	---
A30	Ma_25291p_22720		hypothetical protein	---	---	---
A30	Ma_25291p_22730		putative phage major capsid protein	COG4653	R	Predicted phage phi-C31 gp36 major capsid-like protein
A30	Ma_25291p_22740		hypothetical protein	---	---	---
A30	Ma_25291p_22750		hypothetical protein	---	---	---
A30	Ma_25291p_22760		putative phage portal protein	---	---	---
A30	Ma_25291p_22770		putative terminase large subunit	COG4626	R	Phage terminase-like protein, large subunit
A30	Ma_25291p_22780		hypothetical protein	---	---	---
A30	Ma_25291p_22790		hypothetical protein	---	---	---
A30	Ma_25291p_22810		hypothetical protein	---	---	---
A30	Ma_25291p_22830		Tyrosine recombinase XerC // traSA:integrase fusion protein	COG0582	L	Integrase
A30	Ma_25291p_22900		hypothetical protein	---	---	---

## Sheet: E. Mf_747-08
Genomic region	GENE (locus_tag)	GENE (name)	Description (Prokka annotation)	COG (RPS-BLAST)	COG Functional category	COG protein description
B1	Mf_74708p_01420		Tyrosine recombinase XerC	COG4973	L	Site-specific recombinase XerC
B1	Mf_74708p_01430		hypothetical protein	---	---	---
B1	Mf_74708p_01440		hypothetical protein	---	---	---
B1	Mf_74708p_01450		hypothetical protein	---	---	---
B1	Mf_74708p_01460		hypothetical protein	---	---	---
B1	Mf_74708p_01470		Virulence regulon transcriptional activator VirF // AraC family transcriptional regulator	COG2207	K	AraC-type DNA-binding domain-containing proteins
B1	Mf_74708p_01480		putative alpha/beta hydrolase	COG0412	Q	Dienelactone hydrolase and related enzymes
B2	Mf_74708p_02100		4-hydroxy-2-oxovalerate aldolase // 4-hydroxy-2-oxovalerate aldolase	COG0119	E	Isopropylmalate/homocitrate/citramalate synthases
B2	Mf_74708p_02110		Acetaldehyde dehydrogenase // acetaldehyde dehydrogenase (acetylating)	COG4569	Q	Acetaldehyde dehydrogenase (acetylating)
B2	Mf_74708p_02120		HTH-type transcriptional regulator AcrR // TetR/AcrR family transcriptional regulator	COG1309	K	Transcriptional regulator
B2	Mf_74708p_02130		3-(3-hydroxy-phenyl)propionate/3-hydroxycinnamic acid hydroxylase // bifunctional 3-(3-hydroxy-phenyl)propionate/3-hydroxycinnamic acid hydroxylase	COG0654	H	2-polyprenyl-6-methoxyphenol hydroxylase and related FAD-dependent oxidoreductases
B2	Mf_74708p_02140		4,5:9,10-diseco-3-hydroxy-5,9,17-trioxoandrosta-1(10),2-diene-4-oate hydrolase // 2-hydroxy-6-ketonona-2,4-dienedioic acid hydrolase	COG0596	R	Predicted hydrolases or acyltransferases (alpha/beta hydrolase superfamily)
B2	Mf_74708p_02150		Biphenyl-2,3-diol 1,2-dioxygenase // extradiol ring-cleavage dioxygenase	---	---	---
B2	Mf_74708p_02160		putative amidohydrolase	COG2159	R	Predicted metal-dependent hydrolase of the TIM-barrel fold
B3	Mf_74708p_05390		putative cation-transporting ATPase G // cadmium-translocating P-type ATPase	COG2217	P	Cation transport ATPase
B3	Mf_74708p_05400		putative STAS/SEC14 domain-containing protein	---	---	---
B3	Mf_74708p_05440		hypothetical protein	---	---	---
B3	Mf_74708p_05450		Arsenate-mycothiol transferase ArsC1 // low molecular weight phosphatase family protein	COG0394	T	Protein-tyrosine-phosphatase
B3	Mf_74708p_05460		Arsenate-mycothiol transferase ArsC1 // arsenate reductase ArsC	COG0394	T	Protein-tyrosine-phosphatase
B3	Mf_74708p_05480		Arsenical resistance operon repressor // ArsR family transcriptional regulator	COG0640	K	Predicted transcriptional regulators
B3	Mf_74708p_05490		putative DinB family protein	---	---	---
B3	Mf_74708p_05510		Transcriptional activator HlyU // transcriptional regulator	COG0640	K	Predicted transcriptional regulators
B3	Mf_74708p_05520		putative transposase	COG2900	S	Uncharacterized protein conserved in bacteria
B3	Mf_74708p_05550		putative ImmA/IrrE family metallo-endopeptidase	COG2856	E	Predicted Zn peptidase
B4	Mf_74708p_07280		hypothetical protein	---	---	---
B4	Mf_74708p_07290		hypothetical protein	---	---	---
B4	Mf_74708p_07310		hypothetical protein	---	---	---
B4	Mf_74708p_07380		hypothetical protein	---	---	---
B4	Mf_74708p_07390		hypothetical protein	---	---	---
B4	Mf_74708p_07430		hypothetical protein	---	---	---
B4	Mf_74708p_07440		hypothetical protein	---	---	---
B4	Mf_74708p_07450		hypothetical protein	---	---	---
B4	Mf_74708p_07460		hypothetical protein	COG1396	K	Predicted transcriptional regulators
B4	Mf_74708p_07470		hypothetical protein	COG0013	J	Alanyl-tRNA synthetase
B4	Mf_74708p_07490		hypothetical protein	---	---	---
B4	Mf_74708p_07510		putative NINE protein	---	---	---
B4	Mf_74708p_07540		(-)-trans-carveol dehydrogenase // short-chain dehydrogenase	COG1028	I	Dehydrogenases with different specificities (related to short-chain alcohol dehydrogenases)
B5	Mf_74708p_09300		hypothetical protein	---	---	---
B5	Mf_74708p_09310		hypothetical protein	---	---	---
B5	Mf_74708p_09320		hypothetical protein	---	---	---
B5	Mf_74708p_09330		hypothetical protein	---	---	---
B5	Mf_74708p_09340		putative excisionase	COG3311	K	Predicted transcriptional regulator
B5	Mf_74708p_09350		hypothetical protein	COG1569	R	Predicted nucleic acid-binding protein, contains PIN domain
B5	Mf_74708p_09360		RNA polymerase-associated protein RapA // SNF2-like protein	COG0553	K	Superfamily II DNA/RNA helicases, SNF2 family
B5	Mf_74708p_09370		hypothetical protein	COG1743	L	Adenine-specific DNA methylase containing a Zn-ribbon
B5	Mf_74708p_09380		hypothetical protein	COG1483	R	Predicted ATPase (AAA+ superfamily)
B5	Mf_74708p_09390		hypothetical protein	COG1479	S	Uncharacterized conserved protein
B5	Mf_74708p_09400		hypothetical protein	---	---	---
B5	Mf_74708p_09410		CTP pyrophosphohydrolase // nudix hydrolase	COG1051	F	ADP-ribose pyrophosphatase
B5	Mf_74708p_09420		HTH-type transcriptional repressor YvoA // GntR-family protein transcriptional regulator	COG2188	K	Transcriptional regulators
B5	Mf_74708p_09430		hypothetical protein	---	---	---
B5	Mf_74708p_09440		DNA translocase FtsK // cell divisionftsk/spoiiie	COG1674	D	DNA segregation ATPase FtsK/SpoIIIE and related proteins
B5	Mf_74708p_09450		hypothetical protein	---	---	---
B5	Mf_74708p_09460		Transposase from transposon Tn916 // phage integrase	COG4973	L	Site-specific recombinase XerC
B6	Mf_74708p_11760		hypothetical protein	---	---	---
B6	Mf_74708p_11780		hypothetical protein	---	---	---
B6	Mf_74708p_11790		hypothetical protein	---	---	---
B6	Mf_74708p_11800		DNA-invertase hin // Y4cG protein	COG1961	L	Site-specific recombinases, DNA invertase Pin homologs
B6	Mf_74708p_11820		Tyrosine recombinase XerC // site-specific integrase	COG0582	L	Integrase
B6	Mf_74708p_11830		hypothetical protein	---	---	---
B6	Mf_74708p_11840	soj	Sporulation initiation inhibitor protein Soj // Sporulation initiation inhibitor protein Soj	COG1192	D	ATPases involved in chromosome partitioning
B7	Mf_74708p_14520		hypothetical protein	---	---	---
B7	Mf_74708p_14530		hypothetical protein	---	---	---
B7	Mf_74708p_14540		hypothetical protein	---	---	---
B7	Mf_74708p_14550		hypothetical protein	COG2206	T	HD-GYP domain
B7	Mf_74708p_14580		hypothetical protein	COG3593	L	Predicted ATP-dependent endonuclease of the OLD family
B7	Mf_74708p_14590		hypothetical protein	---	---	---
B7	Mf_74708p_14600		putative transposase, Mutator family protein	COG3328	L	Transposase and inactivated derivatives
B7	Mf_74708p_14610		DNA polymerase III PolC-type // DEDD exnuclease domain-containing protein	COG0847	L	DNA polymerase III, epsilon subunit and related 3'-5' exonucleases
B7	Mf_74708p_14620		putative phosphotransferase enzyme family protein	---	---	---
B7	Mf_74708p_14670		hypothetical protein	---	---	---
B7	Mf_74708p_14680		hypothetical protein	---	---	---
B7	Mf_74708p_14690		hypothetical protein	---	---	---
B7	Mf_74708p_14700		hypothetical protein	---	---	---
B7	Mf_74708p_14710		putative virulence factor mce family protein	COG1463	Q	ABC-type transport system involved in resistance to organic solvents, periplasmic component
B7	Mf_74708p_14720		putative virulence factor Mce family protein	COG1463	Q	ABC-type transport system involved in resistance to organic solvents, periplasmic component
B7	Mf_74708p_14730		putative virulence factor mce family protein	COG1463	Q	ABC-type transport system involved in resistance to organic solvents, periplasmic component
B7	Mf_74708p_14740		putative mce-family protein mce3c	COG1463	Q	ABC-type transport system involved in resistance to organic solvents, periplasmic component
B7	Mf_74708p_14760		putative virulence factor	COG1463	Q	ABC-type transport system involved in resistance to organic solvents, periplasmic component
B7	Mf_74708p_14790		HTH-type transcriptional repressor KstR2 // TetR-family protein transcriptional regulator	COG1309	K	Transcriptional regulator
B7	Mf_74708p_14800		hypothetical protein	---	---	---
B7	Mf_74708p_14810		Putative coenzyme F420-dependent oxidoreductase	COG2141	C	Coenzyme F420-dependent N5,N10-methylene tetrahydromethanopterin reductase and related flavin-dependent oxidoreductases
B7	Mf_74708p_14840		Acyl-CoA dehydrogenase fadE12	COG1960	I	Acyl-CoA dehydrogenases
B7	Mf_74708p_14850		hypothetical protein	---	---	---
B7	Mf_74708p_14860		hypothetical protein	---	---	---
B7	Mf_74708p_14880		Acetyl-/propionyl-coenzyme A carboxylase alpha chain // acetyl-/propionyl-coenzyme A carboxylase alpha chain	COG4770	I	Acetyl/propionyl-CoA carboxylase, alpha subunit
B7	Mf_74708p_14900		Putative monooxygenase // 2-nitropropane dioxygenase, NPD	COG2070	R	Dioxygenases related to 2-nitropropane dioxygenase
B7	Mf_74708p_14910		Transcriptional regulatory protein DevR (DosR) // transcriptional regulator, LuxR family protein	COG2197	T	Response regulator containing a CheY-like receiver domain and an HTH DNA-binding domain
B7	Mf_74708p_14920		CsgBAC operon transcriptional regulatory protein // transcriptional regulator, LuxR family protein	COG2197	T	Response regulator containing a CheY-like receiver domain and an HTH DNA-binding domain
B7	Mf_74708p_14930		FMN reductase (NADH) NtaB // FMN oxidoreductase	COG1853	R	Conserved protein/domain typically associated with flavoprotein oxygenases, DIM6/NTAB family
B7	Mf_74708p_14940		hypothetical protein	---	---	---
B7	Mf_74708p_14950		Putative aldehyde dehydrogenase // aldehyde dehydrogenase	COG1012	C	NAD-dependent aldehyde dehydrogenases
B7	Mf_74708p_14960		Long-chain-fatty-acid--CoA ligase FadD13 // AMP-dependent synthetase and ligase	COG0318	I	Acyl-CoA synthetases (AMP-forming)/AMP-acid ligases II
B7	Mf_74708p_14970		hypothetical protein	---	---	---
B7	Mf_74708p_14980		hypothetical protein	---	---	---
B7	Mf_74708p_14990		Putative acyl-CoA dehydrogenase YdbM // acyl-CoA dehydrogenase, short-chain specific, putative	COG1960	I	Acyl-CoA dehydrogenases
B7	Mf_74708p_15030		Rhodocoxin reductase // ferredoxin reductase	COG0446	R	Uncharacterized NAD(FAD)-dependent dehydrogenases
B7	Mf_74708p_15040		2-hydroxy-3-oxopropionate reductase // putative oxidoreductase	COG2084	I	3-hydroxyisobutyrate dehydrogenase and related beta-hydroxyacid dehydrogenases
B7	Mf_74708p_15050		putative 4-carboxymuconolactone decarboxylase	COG0599	S	Uncharacterized homolog of gamma-carboxymuconolactone decarboxylase subunit
B7	Mf_74708p_15060		Cytochrome P450 105A3 // cytochrome P450	COG2124	Q	Cytochrome P450
B7	Mf_74708p_15070		Nucleoid occlusion factor SlmA // TetR family transcriptional regulator	COG1309	K	Transcriptional regulator
B7	Mf_74708p_15090		Acyl-CoA thioesterase 2 // acyl-CoA thioesterase	COG1946	I	Acyl-CoA thioesterase
B7	Mf_74708p_15100		3-oxoacyl-[acyl-carrier-protein] reductase FabG1 // retinol dehydrogenase 12	COG1028	I	Dehydrogenases with different specificities (related to short-chain alcohol dehydrogenases)
B7	Mf_74708p_15120		hypothetical protein	COG1545	R	Predicted nucleic-acid-binding protein containing a Zn-ribbon
B7	Mf_74708p_15130		2,3-dihydroxyphenylpropionate/2,3-dihydroxicinnamic acid 1,2-dioxygenase // metapyrocatechase 1	COG3384	S	Uncharacterized conserved protein
B7	Mf_74708p_15140		Succinyl-CoA--L-malate CoA-transferase alpha subunit // fatty acid-CoA racemase	COG1804	C	Predicted acyl-CoA transferases/carnitine dehydratase
B7	Mf_74708p_15160		Acetyl-CoA:oxalate CoA-transferase // L-carnitine dehydratase/bile acid-inducible protein F	COG1804	C	Predicted acyl-CoA transferases/carnitine dehydratase
B7	Mf_74708p_15170		Putative mycofactocin biosynthesis transcriptional regulator MftR // putative transcriptional regulator	COG1309	K	Transcriptional regulator
B7	Mf_74708p_15180		putative MaoC like domain, putative	COG2030	I	Acyl dehydratase
B7	Mf_74708p_15190		hypothetical protein	---	---	---
B7	Mf_74708p_15200		Geranial dehydrogenase // betaine-aldehyde dehydrogenase	COG1012	C	NAD-dependent aldehyde dehydrogenases
B7	Mf_74708p_15210		Alcohol dehydrogenase B // alcohol dehydrogenase B	COG1062	C	Zn-dependent alcohol dehydrogenases, class III
B7	Mf_74708p_15220		1,5-anhydro-D-fructose reductase // oxidoreductase family protein, NAD-binding Rossmann fold protein	COG0673	R	Predicted dehydrogenases and related proteins
B7	Mf_74708p_15230		Methyl-branched lipid omega-hydroxylase // cytochrome P450	COG2124	Q	Cytochrome P450
B7	Mf_74708p_15240		1,2-epoxyphenylacetyl-CoA isomerase // enoyl CoA hydratase	COG1024	I	Enoyl-CoA hydratase/carnithine racemase
B7	Mf_74708p_15250		hypothetical protein	COG1545	R	Predicted nucleic-acid-binding protein containing a Zn-ribbon
B7	Mf_74708p_15260		Putative short-chain type dehydrogenase/reductase // short chain dehydrogenase	COG1028	I	Dehydrogenases with different specificities (related to short-chain alcohol dehydrogenases)
B7	Mf_74708p_15280		putative ISMsm6, transposase	---	---	---
B7	Mf_74708p_15310		putative virulence factor	COG1463	Q	ABC-type transport system involved in resistance to organic solvents, periplasmic component
B7	Mf_74708p_15330		putative virulence factor Mce family protein	COG1463	Q	ABC-type transport system involved in resistance to organic solvents, periplasmic component
B7	Mf_74708p_15380		putative amidohydrolase family protein	COG2159	R	Predicted metal-dependent hydrolase of the TIM-barrel fold
B7	Mf_74708p_15390		Transposon Tn10 TetC protein // transcriptional regulator, TetR family protein	COG1309	K	Transcriptional regulator
B7	Mf_74708p_15400		hypothetical protein	COG3173	R	Predicted aminoglycoside phosphotransferase
B7	Mf_74708p_15410		F420-dependent hydroxymycolic acid dehydrogenase	COG2141	C	Coenzyme F420-dependent N5,N10-methylene tetrahydromethanopterin reductase and related flavin-dependent oxidoreductases
B7	Mf_74708p_15420		Putative aminoglycoside phosphotransferase // putative phosphotransferase	COG3173	R	Predicted aminoglycoside phosphotransferase
B7	Mf_74708p_15430	ubiF	2-octaprenyl-3-methyl-6-methoxy-1,4-benzoquinol hydroxylase // 2-octaprenyl-3-methyl-6-methoxy-1,4-benzoquinol hydroxylase	COG0654	H	2-polyprenyl-6-methoxyphenol hydroxylase and related FAD-dependent oxidoreductases
B7	Mf_74708p_15440		Tetracycline repressor protein class A from transposon 1721 // TetR family transcriptional regulator	COG1309	K	Transcriptional regulator
B7	Mf_74708p_15450		hypothetical protein	COG3631	R	Ketosteroid isomerase-related protein
B7	Mf_74708p_15460		3-[(3aS,4S,7aS)-7a-methyl-1,5-dioxo-octahydro-1H-inden-4-yl]propanoyl:CoA ligase // acyl-CoA synthase	COG0318	I	Acyl-CoA synthetases (AMP-forming)/AMP-acid ligases II
B7	Mf_74708p_15470		3-ketoacyl-CoA thiolase // thiolase	COG0183	I	Acetyl-CoA acetyltransferase
B7	Mf_74708p_15480		Acyl-CoA dehydrogenase, short-chain specific // acyl-CoA dehydrogenase	COG1960	I	Acyl-CoA dehydrogenases
B7	Mf_74708p_15490		(2S)-methylsuccinyl-CoA dehydrogenase // acyl-CoA dehydrogenase domain protein	COG1960	I	Acyl-CoA dehydrogenases
B7	Mf_74708p_15500		4-hydroxy-2-oxo-heptane-1,7-dioate aldolase // 2,4-dihydroxyhept-2-ene-1,7-dioic acid aldolase	COG3836	G	2,4-dihydroxyhept-2-ene-1,7-dioic acid aldolase
B7	Mf_74708p_15510	hpaH	2-hydroxyhexa-2,4-dienoate hydratase // 2-oxo-hepta-3-ene-1,7-dioic acid hydratase	COG3971	Q	2-keto-4-pentenoate hydratase
B7	Mf_74708p_15520		4,5:9,10-diseco-3-hydroxy-5,9,17-trioxoandrosta-1(10),2-diene-4-oate hydrolase // 2-hydroxy-6-ketonona-2,4-dienedoic acid hydrolase	COG0596	R	Predicted hydrolases or acyltransferases (alpha/beta hydrolase superfamily)
B7	Mf_74708p_15530		hypothetical protein	---	---	---
B7	Mf_74708p_15540		putative thiolase	COG0183	I	Acetyl-CoA acetyltransferase
B7	Mf_74708p_15550		hypothetical protein	COG2093	K	DNA-directed RNA polymerase, subunit E''
B7	Mf_74708p_15560		2-halobenzoate 1,2-dioxygenase large subunit // dioxygenase large subunit	COG4638	P	Phenylpropionate dioxygenase and related ring-hydroxylating dioxygenases, large terminal subunit
B7	Mf_74708p_15570		3-phenylpropionate/cinnamic acid dioxygenase subunit beta // small subunit of dioxygenase in aniline dioxygenase	COG5517	Q	Small subunit of phenylpropionate dioxygenase
B7	Mf_74708p_15580		Long-chain-fatty-acid--CoA ligase FadD13 // acyl-CoA synthase	COG0318	I	Acyl-CoA synthetases (AMP-forming)/AMP-acid ligases II
B7	Mf_74708p_15590		Enoyl-CoA-hydratase // enoyl-CoA hydratase/isomerase family protein	COG1024	I	Enoyl-CoA hydratase/carnithine racemase
B7	Mf_74708p_15600		Aldehyde dehydrogenase PuuC // aldehyde dehydrogenase family protein	COG1012	C	NAD-dependent aldehyde dehydrogenases
B7	Mf_74708p_15610		High molecular weight rubredoxin // flavin reductase like domain, putative	COG1853	R	Conserved protein/domain typically associated with flavoprotein oxygenases, DIM6/NTAB family
B7	Mf_74708p_15620		Caffeyl-CoA reductase-Etf complex subunit CarC // acyl-CoA dehydrogenase	COG1960	I	Acyl-CoA dehydrogenases
B7	Mf_74708p_15630		Methanesulfonate monooxygenase	COG2141	C	Coenzyme F420-dependent N5,N10-methylene tetrahydromethanopterin reductase and related flavin-dependent oxidoreductases
B7	Mf_74708p_15640		Arylesterase // hydrolase, alpha/beta fold family protein, putative	COG0596	R	Predicted hydrolases or acyltransferases (alpha/beta hydrolase superfamily)
B7	Mf_74708p_15650		hypothetical protein	COG2050	Q	Uncharacterized protein, possibly involved in aromatic compounds catabolism
B7	Mf_74708p_15660		E-cinnamoyl-CoA:R-phenyllactate CoA transferase // L-carnitine dehydratase/bile acid-inducible protein F	COG1804	C	Predicted acyl-CoA transferases/carnitine dehydratase
B7	Mf_74708p_15670		putative HTH-type transcriptional regulator // repressor protein	COG1309	K	Transcriptional regulator
B7	Mf_74708p_15680		hypothetical protein	COG2050	Q	Uncharacterized protein, possibly involved in aromatic compounds catabolism
B7	Mf_74708p_15730		putative amidohydrolase 2	COG2159	R	Predicted metal-dependent hydrolase of the TIM-barrel fold
B7	Mf_74708p_15740		hypothetical protein	---	---	---
B7	Mf_74708p_15750		HTH-type transcriptional regulator BetI // transcriptional regulator, TetR family protein	COG1309	K	Transcriptional regulator
B7	Mf_74708p_15760		hypothetical protein	---	---	---
B7	Mf_74708p_15770		hypothetical protein	---	---	---
B7	Mf_74708p_15780		3-[(3aS,4S,7aS)-7a-methyl-1,5-dioxo-octahydro-1H-inden-4-yl]propanoyl:CoA ligase // AMP-dependent synthetase and ligase	COG0318	I	Acyl-CoA synthetases (AMP-forming)/AMP-acid ligases II
B7	Mf_74708p_15790		putative DitF protein	COG0183	I	Acetyl-CoA acetyltransferase
B7	Mf_74708p_15800		putative enoyl-CoA hydratase 1 // MaoC domain protein	COG2030	I	Acyl dehydratase
B7	Mf_74708p_15810		3-ketoacyl-CoA thiolase // beta-ketoadipyl CoA thiolase	COG0183	I	Acetyl-CoA acetyltransferase
B7	Mf_74708p_15820		hypothetical protein	COG1545	R	Predicted nucleic-acid-binding protein containing a Zn-ribbon
B7	Mf_74708p_15830		hypothetical protein	---	---	---
B7	Mf_74708p_15840		3-ketosteroid-9-alpha-monooxygenase oxygenase subunit // iron-sulfur cluster-binding protein, Rieske family protein	COG4638	P	Phenylpropionate dioxygenase and related ring-hydroxylating dioxygenases, large terminal subunit
B7	Mf_74708p_15850		putative transcriptional regulator, TetR family protein	COG1309	K	Transcriptional regulator
B7	Mf_74708p_15860		HTH-type transcriptional regulator TtgR // transcriptional regulator, TetR family protein	COG1309	K	Transcriptional regulator
B7	Mf_74708p_15910		1,8-cineole 2-endo-monooxygenase // putative cytochrome P450 142	COG2124	Q	Cytochrome P450
B7	Mf_74708p_15920		Short-chain-fatty-acid--CoA ligase // cyclohex-1-ene-1-carboxylate:CoA ligase	COG0318	I	Acyl-CoA synthetases (AMP-forming)/AMP-acid ligases II
B7	Mf_74708p_15930		Caffeyl-CoA reductase-Etf complex subunit CarC // putative acyl-CoA dehydrogenase	COG1960	I	Acyl-CoA dehydrogenases
B7	Mf_74708p_15940		putative amidohydrolase 2	COG2159	R	Predicted metal-dependent hydrolase of the TIM-barrel fold
B7	Mf_74708p_15950		hypothetical protein	COG1492	H	Cobyric acid synthase
B7	Mf_74708p_15960		Acyl-CoA dehydrogenase // putative acyl-CoA dehydrogenase	COG1960	I	Acyl-CoA dehydrogenases
B7	Mf_74708p_15970		Propionyl-CoA:succinate CoA transferase // acetyl-CoA hydrolase/transferase, putative	COG0427	C	Acetyl-CoA hydrolase
B7	Mf_74708p_15980		Putative short-chain type dehydrogenase/reductase // peroxisomal hydratase-dehydrogenase-epimerase (HDE) (Multifunctionalbeta-oxidation protein) (MFP)	COG1028	I	Dehydrogenases with different specificities (related to short-chain alcohol dehydrogenases)
B7	Mf_74708p_15990		hypothetical protein	---	---	---
B7	Mf_74708p_16000		putative glyoxalase family protein	COG0346	E	Lactoylglutathione lyase and related lyases
B7	Mf_74708p_16010		E-cinnamoyl-CoA:R-phenyllactate CoA transferase // L-carnitine dehydratase/bile acid-inducible protein F	COG1804	C	Predicted acyl-CoA transferases/carnitine dehydratase
B7	Mf_74708p_16020		hypothetical protein	---	---	---
B7	Mf_74708p_16030		putative 2,4-dienoyl-CoA reductase // short-chain dehydrogenase/reductase SDR	COG1028	I	Dehydrogenases with different specificities (related to short-chain alcohol dehydrogenases)
B7	Mf_74708p_16040		3-succinoylsemialdehyde-pyridine dehydrogenase // aldehyde dehydrogenase (NAD) family protein	COG1012	C	NAD-dependent aldehyde dehydrogenases
B7	Mf_74708p_16050		putative acyl-CoA dehydrogenase fadE25 // putative acyl-CoA dehydrogenase	COG1960	I	Acyl-CoA dehydrogenases
B7	Mf_74708p_16060		Acryloyl-CoA reductase (NADH) // putative acyl-CoA dehydrogenase	COG1960	I	Acyl-CoA dehydrogenases
B7	Mf_74708p_16070		Acyl-CoA dehydrogenase, short-chain specific // long-chain specific acyl-CoA dehydrogenase	COG1960	I	Acyl-CoA dehydrogenases
B7	Mf_74708p_16080		Pyruvate dehydrogenase complex repressor // regulatory protein GntR, HTH	COG2186	K	Transcriptional regulators
B7	Mf_74708p_16090		hypothetical protein	COG2050	Q	Uncharacterized protein, possibly involved in aromatic compounds catabolism
B7	Mf_74708p_16100		Short-chain-enoyl-CoA hydratase // enoyl-CoA hydratase	COG1024	I	Enoyl-CoA hydratase/carnithine racemase
B7	Mf_74708p_16110		Beta-ketoadipyl-CoA thiolase // thiolase family protein	COG0183	I	Acetyl-CoA acetyltransferase
B7	Mf_74708p_16120		hypothetical protein	COG1545	R	Predicted nucleic-acid-binding protein containing a Zn-ribbon
B7	Mf_74708p_16130		Diacetyl reductase [(S)-acetoin forming] // short-chain dehydrogenase/reductase SDR	COG1028	I	Dehydrogenases with different specificities (related to short-chain alcohol dehydrogenases)
B7	Mf_74708p_16140		Glutaryl-CoA dehydrogenase // acyl-CoA dehydrogenase, central region	COG1960	I	Acyl-CoA dehydrogenases
B7	Mf_74708p_16150		Acyl-CoA dehydrogenase, short-chain specific // acyl-CoA dehydrogenase	COG1960	I	Acyl-CoA dehydrogenases
B7	Mf_74708p_16160		putative oxidoreductase // 3-hydroxyacyl-CoA dehydrogenase type-2	COG1028	I	Dehydrogenases with different specificities (related to short-chain alcohol dehydrogenases)
B7	Mf_74708p_16180		putative oxidoreductase // carveol dehydrogenase ((+)-trans-carveol dehydrogenase)	COG1028	I	Dehydrogenases with different specificities (related to short-chain alcohol dehydrogenases)
B7	Mf_74708p_16190		3-oxoacyl-[acyl-carrier-protein] reductase FabG // short-chain dehydrogenase/reductase SDR	COG1028	I	Dehydrogenases with different specificities (related to short-chain alcohol dehydrogenases)
B7	Mf_74708p_16200		Putative cytochrome P450 143 // putative cytochrome P450 143	COG2124	Q	Cytochrome P450
B7	Mf_74708p_16210		N-carbamoylsarcosine amidase // isochorismatase family protein	COG1335	Q	Amidases related to nicotinamidase
B7	Mf_74708p_16220		hypothetical protein	---	---	---
B7	Mf_74708p_16230		hypothetical protein	---	---	---
B7	Mf_74708p_16250		hypothetical protein	---	---	---
B7	Mf_74708p_16260		hypothetical protein	---	---	---
B7	Mf_74708p_16270		hypothetical protein	---	---	---
B7	Mf_74708p_16280		hypothetical protein	---	---	---
B7	Mf_74708p_16300		hypothetical protein	---	---	---
B7	Mf_74708p_16310		hypothetical protein	---	---	---
B8	Mf_74708p_18140	rnhA_1	Ribonuclease H // Ribonuclease H	COG0328	L	Ribonuclease HI
B8	Mf_74708p_18150		hypothetical protein	---	---	---
B8	Mf_74708p_18190		hypothetical protein	---	---	---
B8	Mf_74708p_18200		hypothetical protein	COG1700	S	Uncharacterized conserved protein
B8	Mf_74708p_18210	mcrB	5-methylcytosine-specific restriction enzyme B // 5-methylcytosine-specific restriction enzyme B	COG1401	V	GTPase subunit of restriction endonuclease
B8	Mf_74708p_18220		hypothetical protein	---	---	---
B9	Mf_74708p_18380		hypothetical protein	---	---	---
B9	Mf_74708p_18390		putative TonB-dependent receptor	COG2378	K	Predicted transcriptional regulator
B9	Mf_74708p_18400		Alcohol dehydrogenase // alcohol dehydrogenase	COG1064	R	Zn-dependent alcohol dehydrogenases
B9	Mf_74708p_18410		hypothetical protein	COG5361	S	Uncharacterized conserved protein
B9	Mf_74708p_18420		hypothetical protein	COG5361	S	Uncharacterized conserved protein
B9	Mf_74708p_18440		hypothetical protein	---	---	---
B9	Mf_74708p_18450		UvrABC system protein B // type I restriction-modification system, R subunit	COG1061	K	DNA or RNA helicases of superfamily II
B9	Mf_74708p_18460		Type-1 restriction enzyme EcoKI specificity protein // restriction modification system DNA specificity domain-containing protein	COG0732	V	Restriction endonuclease S subunits
B9	Mf_74708p_18470		putative type I restriction enzymeP M protein // type I restriction-modification system, M subunit	COG0286	V	Type I restriction-modification system methyltransferase subunit
B9	Mf_74708p_18480		Putative DNA repair helicase RadD // type III restriction enzyme, res subunit	COG4096	V	Type I site-specific restriction-modification system, R (restriction) subunit and related helicases
B9	Mf_74708p_18490		hypothetical protein	---	---	---
B9	Mf_74708p_18500		putative ATP/GTP-binding protein	---	---	---
B9	Mf_74708p_18510		putative transposase	---	---	---
B9	Mf_74708p_18520		hypothetical protein	---	---	---
B9	Mf_74708p_18530		hypothetical protein	---	---	---
B9	Mf_74708p_18540	xerC	Tyrosine recombinase XerD // tyrosine recombinase XerC	COG4973	L	Site-specific recombinase XerC
B9	Mf_74708p_18560		Superoxide dismutase [Mn] // [Mn]-superoxide dismutase	COG0605	P	Superoxide dismutase
B9	Mf_74708p_18570		hypothetical protein	---	---	---
B9	Mf_74708p_18590		Copper transport protein YcnJ // copper resistance protein CopC	COG2372	R	Uncharacterized protein, homolog of Cu resistance protein CopC
B9	Mf_74708p_18600		putative DSBA oxidoreductase	COG1651	O	Protein-disulfide isomerase
B9	Mf_74708p_18610		Thiol-disulfide oxidoreductase ResA // thioredoxin	COG0526	O	Thiol-disulfide isomerase and thioredoxins
B9	Mf_74708p_18620		putative alpha/beta hydrolase	COG1506	E	Dipeptidyl aminopeptidases/acylaminoacyl-peptidases
B9	Mf_74708p_18630		HTH-type transcriptional activator TipA // MerR-family protein transcriptional regulator	COG0789	K	Predicted transcriptional regulators
B9	Mf_74708p_18640		putative sensor histidine kinase TcrY	COG0642	T	Signal transduction histidine kinase
B9	Mf_74708p_18650		Response regulator MprA // DNA-binding response regulator	COG0745	T	Response regulators consisting of a CheY-like receiver domain and a winged-helix DNA-binding domain
B9	Mf_74708p_18660		hypothetical protein	---	---	---
B9	Mf_74708p_18670		Alkyl hydroperoxide reductase subunit C // alkylhydroperoxide reductase	COG0450	O	Peroxiredoxin
B9	Mf_74708p_18680		putative DSBA oxidoreductase	---	---	---
B9	Mf_74708p_18690		putative lactoylglutathione lyase	COG0346	E	Lactoylglutathione lyase and related lyases
B9	Mf_74708p_18700		Redox-sensitive transcriptional activator SoxR // MerR family DNA-binding transcriptional regulator	COG0789	K	Predicted transcriptional regulators
B9	Mf_74708p_18730		Cadmium resistance transcriptional regulatory protein CadC // regulatory protein ArsR	COG0640	K	Predicted transcriptional regulators
B9	Mf_74708p_18750		hypothetical protein	---	---	---
B9	Mf_74708p_18760		Ubiquinone/menaquinone biosynthesis C-methyltransferase UbiE // methyltransferase	COG2226	H	Methylase involved in ubiquinone/menaquinone biosynthesis
B9	Mf_74708p_18770		hypothetical protein	---	---	---
B9	Mf_74708p_18780		Mercuric resistance operon regulatory protein // MerR family DNA-binding transcriptional regulator	COG0789	K	Predicted transcriptional regulators
B9	Mf_74708p_18800	dsbF	Soluble secreted antigen MPT53 // lipoprotein DsbF	COG0526	O	Thiol-disulfide isomerase and thioredoxins
B9	Mf_74708p_18810		putative cytochrome C biogenesis protein transmembrane region	COG0785	O	Cytochrome c biogenesis protein
B9	Mf_74708p_18820		Mercuric resistance operon regulatory protein // MerR family transcriptional regulator	COG0789	K	Predicted transcriptional regulators
B9	Mf_74708p_18840		hypothetical protein	COG0798	P	Arsenite efflux pump ACR3 and related permeases
B9	Mf_74708p_18870		Protease HtpX // peptidase M48, Ste24p	COG0501	O	Zn-dependent protease with chaperone function
B9	Mf_74708p_18880		Transcriptional regulator BlaI // BlaI/MecI/CopY family transcriptional regulator	COG3682	K	Predicted transcriptional regulator
B9	Mf_74708p_18890		pH-sensitive adenylate cyclase // chain A, Mycobacterial Adenylyl Cyclase, Holoenzyme, Inhibited State	COG2114	T	Adenylate cyclase, family 3 (some proteins contain HAMP domain)
B9	Mf_74708p_18900		L,D-transpeptidase 1 // ErfK/YbiS/YcfS/YnhG family protein	COG1376	S	Uncharacterized protein conserved in bacteria
B9	Mf_74708p_18950		putative cadmium-transporting ATPase // cadmium-translocating P-type ATPase	COG2217	P	Cation transport ATPase
B9	Mf_74708p_19010		hypothetical protein	---	---	---
B9	Mf_74708p_19030		Metal cation efflux system protein CzcD // cobalt-zinc-cadmium resistance protein	COG1230	P	Co/Zn/Cd efflux system component
B9	Mf_74708p_19040		Endo-1,4-beta-xylanase Z // putative esterase family protein	COG2382	P	Enterochelin esterase and related enzymes
B9	Mf_74708p_19050		hypothetical protein	---	---	---
B9	Mf_74708p_19080		putative cation efflux system protein // cation efflux system protein	COG0053	P	Predicted Co/Zn/Cd cation transporters
B9	Mf_74708p_19090		HTH-type transcriptional regulator KmtR // transcriptional regulator	COG0640	K	Predicted transcriptional regulators
B9	Mf_74708p_19110		putative sensor histidine kinase TcrY // two component sensor histidine kinase TRCS	COG0642	T	Signal transduction histidine kinase
B9	Mf_74708p_19120		hypothetical protein	---	---	---
B9	Mf_74708p_19130		hypothetical protein	---	---	---
B9	Mf_74708p_19140		hypothetical protein	---	---	---
B9	Mf_74708p_19150		putative transcriptional regulator	COG2856	E	Predicted Zn peptidase
B9	Mf_74708p_19160		hypothetical protein	---	---	---
B9	Mf_74708p_19170		hypothetical protein	COG1396	K	Predicted transcriptional regulators
B9	Mf_74708p_19190		hypothetical protein	---	---	---
B9	Mf_74708p_19200		putative ATP/GTP-binding protein	---	---	---
B9	Mf_74708p_19210		hypothetical protein	---	---	---
B9	Mf_74708p_19220		hypothetical protein	COG4995	S	Uncharacterized protein conserved in bacteria
B9	Mf_74708p_19230	pcrA	DNA helicase II // ATP-dependent DNA helicase PcrA	COG0210	L	Superfamily I DNA and RNA helicases
B9	Mf_74708p_19240	recF_1	DNA replication and repair protein RecF // DNA replication and repair protein RecF	COG3593	L	Predicted ATP-dependent endonuclease of the OLD family
B9	Mf_74708p_19250	radA	DNA repair protein RadA // DNA repair protein RadA	COG1066	O	Predicted ATP-dependent serine protease
B9	Mf_74708p_19260		hypothetical protein	---	---	---
B9	Mf_74708p_19270		hypothetical protein	---	---	---
B9	Mf_74708p_19280		putative Y4bN protein	---	---	---
B9	Mf_74708p_19290		ATP-dependent zinc metalloprotease FtsH // ATPase	COG0464	O	ATPases of the AAA+ class
B9	Mf_74708p_19300		hypothetical protein	---	---	---
B9	Mf_74708p_19310		hypothetical protein	---	---	---
B10	Mf_74708p_22980		putative replication initiation protein	---	---	---
B10	Mf_74708p_22990		DNA translocase FtsK // cell divisionftsk/spoiiie	COG1674	D	DNA segregation ATPase FtsK/SpoIIIE and related proteins
B10	Mf_74708p_23000		putative Pra protein	---	---	---
B10	Mf_74708p_23010		putative transcriptional regulator, XRE family protein	COG1502	I	Phosphatidylserine/phosphatidylglycerophosphate/cardiolipin synthases and related enzymes
B10	Mf_74708p_23020		Nucleoside triphosphatase NudI // nudix hydrolase	COG1051	F	ADP-ribose pyrophosphatase
B10	Mf_74708p_23040	tcdA	tRNA threonylcarbamoyladenosine dehydratase // tRNA threonylcarbamoyladenosine dehydratase	COG0476	H	Dinucleotide-utilizing enzymes involved in molybdopterin and thiamine biosynthesis family 2
B10	Mf_74708p_23050		hypothetical protein	---	---	---
B10	Mf_74708p_23060	cotR	Putative sporulation hydrolase CotR // Putative sporulation hydrolase CotR	COG3621	R	Patatin
B10	Mf_74708p_23070		hypothetical protein	---	---	---
B10	Mf_74708p_23080		hypothetical protein	---	---	---
B10	Mf_74708p_23120		putative transposase	COG2801	L	Transposase and inactivated derivatives
B10	Mf_74708p_23130		Acyl-CoA dehydrogenase // putative acyl-CoA dehydrogenase	COG1960	I	Acyl-CoA dehydrogenases
B10	Mf_74708p_23140	adhD	Putative alcohol dehydrogenase D // alcohol dehydrogenase D	COG1062	C	Zn-dependent alcohol dehydrogenases, class III
B10	Mf_74708p_23160		hypothetical protein	COG3255	I	Putative sterol carrier protein
B10	Mf_74708p_23170		hypothetical protein	---	---	---
B10	Mf_74708p_23180		Acyl-CoA dehydrogenase // putative acyl-CoA dehydrogenase	COG1960	I	Acyl-CoA dehydrogenases
B10	Mf_74708p_23200		hypothetical protein	COG1305	E	Transglutaminase-like enzymes, putative cysteine proteases
B10	Mf_74708p_23210		Putative cytochrome P450 136 // cytochrome p450	COG2124	Q	Cytochrome P450
B10	Mf_74708p_23220		Baeyer-Villiger monooxygenase // flavin-containing monooxygenase FMO	COG2072	P	Predicted flavoprotein involved in K+ transport
B10	Mf_74708p_23230	mbtJ	Monoterpene epsilon-lactone hydrolase // acetyl hydrolase	COG0657	I	Esterase/lipase
B10	Mf_74708p_23240		Baeyer-Villiger monooxygenase // monoxygenase	COG2072	P	Predicted flavoprotein involved in K+ transport
B10	Mf_74708p_23260		hypothetical protein	---	---	---
B10	Mf_74708p_23270		putative FF domain protein	COG3687	R	Predicted metal-dependent hydrolase
B10	Mf_74708p_23280		putative TetR/AcrR family transcriptional regulator	COG1309	K	Transcriptional regulator
B10	Mf_74708p_23300		Acetyl-/propionyl-coenzyme A carboxylase alpha chain // acetyl-/propionyl-coenzyme A carboxylase alpha chain	COG4770	I	Acetyl/propionyl-CoA carboxylase, alpha subunit
B10	Mf_74708p_23320		Long-chain-fatty-acid--CoA ligase FadD13 // AMP-binding enzyme, putative	COG0318	I	Acyl-CoA synthetases (AMP-forming)/AMP-acid ligases II
B10	Mf_74708p_23330		HTH-type transcriptional repressor KstR2 // transcriptional regulator, TetR family protein	COG1309	K	Transcriptional regulator
B10	Mf_74708p_23340		hypothetical protein	---	---	---
B10	Mf_74708p_23350		putative TIGR03084 family protein	---	---	---
B10	Mf_74708p_23360		Enoyl-CoA-hydratase // enoyl-CoA hydratase/isomerase	COG1024	I	Enoyl-CoA hydratase/carnithine racemase
B10	Mf_74708p_23370		putative MaoC like domain, putative	---	---	---
B10	Mf_74708p_23380		hypothetical protein	---	---	---
B10	Mf_74708p_23390		putative MaoC like domain, putative	COG2030	I	Acyl dehydratase
B10	Mf_74708p_23400		hypothetical protein	---	---	---
B10	Mf_74708p_23410		Putative coenzyme F420-dependent oxidoreductase // 5,10-methylenetetrahydromethanopterin reductase	COG2141	C	Coenzyme F420-dependent N5,N10-methylene tetrahydromethanopterin reductase and related flavin-dependent oxidoreductases
B10	Mf_74708p_23420		hypothetical protein	COG1545	R	Predicted nucleic-acid-binding protein containing a Zn-ribbon
B10	Mf_74708p_23430		putative thiolase	COG0183	I	Acetyl-CoA acetyltransferase
B10	Mf_74708p_23440		putative HTH-type transcriptional regulator // HTH-type transcriptional regulator	COG2207	K	AraC-type DNA-binding domain-containing proteins
B10	Mf_74708p_23450		Ferredoxin-6 // ferredoxin	COG0633	C	Ferredoxin
B10	Mf_74708p_23460	cyp126	Linalool 8-monooxygenase // cytochrome P450 Cyp126	COG2124	Q	Cytochrome P450
B10	Mf_74708p_23470		Putidaredoxin reductase // phenylpropionate dioxygenase ferredoxin reductase subunit	COG0446	R	Uncharacterized NAD(FAD)-dependent dehydrogenases
B10	Mf_74708p_23480		putative HTH-type transcriptional regulator // TetR/AcrR family transcriptional regulator	COG1309	K	Transcriptional regulator
B10	Mf_74708p_23490		2-(acetamidomethylene)succinate hydrolase // alpha/beta hydrolase	COG0596	R	Predicted hydrolases or acyltransferases (alpha/beta hydrolase superfamily)
B10	Mf_74708p_23500		Putative esterase // PaaI family thioesterase	COG2050	Q	Uncharacterized protein, possibly involved in aromatic compounds catabolism
B10	Mf_74708p_23510		hypothetical protein	---	---	---
B10	Mf_74708p_23520		putative acetyl-CoA acetyltransferase	COG0183	I	Acetyl-CoA acetyltransferase
B10	Mf_74708p_23530	adh	putative alcohol dehydrogenase adh // alcohol dehydrogenase	COG1063	E	Threonine dehydrogenase and related Zn-dependent dehydrogenases
B10	Mf_74708p_23540	pcaC_2	putative 4-carboxymuconolactone decarboxylase domain protein	COG2128	S	Uncharacterized conserved protein
B11	Mf_74708p_29230		putative transcriptional regulator, MarR family protein	COG1846	K	Transcriptional regulators
B11	Mf_74708p_29240		Ferrous iron permease EfeU // iron permease FTR1	COG0672	P	High-affinity Fe2+/Pb2+ permease
B11	Mf_74708p_29250		hypothetical protein	---	---	---
B11	Mf_74708p_29260		hypothetical protein	COG4705	S	Uncharacterized membrane-anchored protein conserved in bacteria
B11	Mf_74708p_29270		hypothetical protein	COG0642	T	Signal transduction histidine kinase
B11	Mf_74708p_29280		putative sensor histidine kinase TcrY	COG0642	T	Signal transduction histidine kinase
B11	Mf_74708p_29290		Transcriptional regulatory protein TcrA // TcrA protein	COG0745	T	Response regulators consisting of a CheY-like receiver domain and a winged-helix DNA-binding domain
B11	Mf_74708p_29310		hypothetical protein	COG4705	S	Uncharacterized membrane-anchored protein conserved in bacteria
B11	Mf_74708p_29320	bcrC	Undecaprenyl-diphosphatase BcrC // Undecaprenyl-diphosphatase BcrC	COG0671	I	Membrane-associated phospholipid phosphatase
B11	Mf_74708p_29330		hypothetical protein	---	---	---
B11	Mf_74708p_29340		Macrolide export ATP-binding/permease protein MacB // adhesion component ABC transporter ATP-binding protein	COG1136	V	ABC-type antimicrobial peptide transport system, ATPase component
B11	Mf_74708p_29350		Lipoprotein-releasing system ATP-binding protein LolD // adhesion component ABC transporter ATP-binding protein	COG1136	V	ABC-type antimicrobial peptide transport system, ATPase component
B11	Mf_74708p_29360		hypothetical protein	COG3127	Q	Predicted ABC-type transport system involved in lysophospholipase L1 biosynthesis, permease component
B11	Mf_74708p_29370		Insertion sequence IS5376 putative ATP-binding protein // helper protein	COG1484	L	DNA replication protein
B11	Mf_74708p_29380		putative transposase IstA protein, putative	COG4584	L	Transposase and inactivated derivatives
B12	Mf_74708p_31910		hypothetical protein	---	---	---
B12	Mf_74708p_31920		hypothetical protein	---	---	---
B12	Mf_74708p_31930		Tyrosine recombinase XerC // integrase	COG0582	L	Integrase
B12	Mf_74708p_31940		hypothetical protein	COG1396	K	Predicted transcriptional regulators
B12	Mf_74708p_31950		hypothetical protein	---	---	---
B12	Mf_74708p_31960		hypothetical protein	COG1396	K	Predicted transcriptional regulators
B12	Mf_74708p_31970		hypothetical protein	---	---	---
B12	Mf_74708p_31980		hypothetical protein	---	---	---
B12	Mf_74708p_32010		hypothetical protein	---	---	---
B12	Mf_74708p_32020		hypothetical protein	---	---	---
B12	Mf_74708p_32040		hypothetical protein	---	---	---
B12	Mf_74708p_32050		hypothetical protein	---	---	---
B12	Mf_74708p_32070		hypothetical protein	---	---	---
B12	Mf_74708p_32080		putative gp60 protein	---	---	---
B12	Mf_74708p_32100		hypothetical protein	---	---	---
B12	Mf_74708p_32110		hypothetical protein	---	---	---
B13	Mf_74708p_32290		hypothetical protein	COG1396	K	Predicted transcriptional regulators
B13	Mf_74708p_32300		hypothetical protein	COG2452	L	Predicted site-specific integrase-resolvase
B13	Mf_74708p_32310		hypothetical protein	---	---	---
B13	Mf_74708p_32320		hypothetical protein	---	---	---
B13	Mf_74708p_32330		hypothetical protein	---	---	---
B13	Mf_74708p_32340		hypothetical protein	COG5377	L	Phage-related protein, predicted endonuclease
B13	Mf_74708p_32350		hypothetical protein	---	---	---
B13	Mf_74708p_32360		hypothetical protein	---	---	---
B13	Mf_74708p_32380		hypothetical protein	---	---	---
B13	Mf_74708p_32390		hypothetical protein	---	---	---
B13	Mf_74708p_32400		hypothetical protein	---	---	---
B13	Mf_74708p_32410		hypothetical protein	---	---	---
B13	Mf_74708p_32430		hypothetical protein	---	---	---
B13	Mf_74708p_32440		hypothetical protein	---	---	---
B13	Mf_74708p_32460		hypothetical protein	---	---	---
B13	Mf_74708p_32470		hypothetical protein	COG3183	V	Predicted restriction endonuclease
B13	Mf_74708p_32480		hypothetical protein	---	---	---
B13	Mf_74708p_32490		hypothetical protein	---	---	---
B13	Mf_74708p_32500		hypothetical protein	---	---	---
B13	Mf_74708p_32510		hypothetical protein	---	---	---
B13	Mf_74708p_32520		hypothetical protein	---	---	---
B13	Mf_74708p_32530		Transcriptional regulator WhiD // Transcription factor WhiB	---	---	---
B13	Mf_74708p_32540		hypothetical protein	---	---	---
B13	Mf_74708p_32550		hypothetical protein	---	---	---
B13	Mf_74708p_32560		hypothetical protein	---	---	---
B13	Mf_74708p_32570		hypothetical protein	---	---	---
B13	Mf_74708p_32580		hypothetical protein	---	---	---
B13	Mf_74708p_32590		hypothetical protein	---	---	---
B13	Mf_74708p_32630		hypothetical protein	---	---	---
B13	Mf_74708p_32640		hypothetical protein	---	---	---
B13	Mf_74708p_32650		hypothetical protein	---	---	---
B13	Mf_74708p_32660		hypothetical protein	---	---	---
B13	Mf_74708p_32670		hypothetical protein	---	---	---
B13	Mf_74708p_32680		hypothetical protein	---	---	---
B13	Mf_74708p_32690		hypothetical protein	---	---	---
B13	Mf_74708p_32700		hypothetical protein	---	---	---
B13	Mf_74708p_32710		hypothetical protein	---	---	---
B13	Mf_74708p_32720		hypothetical protein	---	---	---
B13	Mf_74708p_32730		hypothetical protein	COG4088	F	Predicted nucleotide kinase
B13	Mf_74708p_32740		hypothetical protein	---	---	---
B13	Mf_74708p_32770		hypothetical protein	---	---	---
B13	Mf_74708p_32780		putative phage terminase, large subunit, putative	COG4626	R	Phage terminase-like protein, large subunit
B13	Mf_74708p_32790		hypothetical protein	---	---	---
B13	Mf_74708p_32800		ATP-dependent Clp protease proteolytic subunit	COG0740	O	Protease subunit of ATP-dependent Clp proteases
B13	Mf_74708p_32810		hypothetical protein	---	---	---
B13	Mf_74708p_32820		hypothetical protein	---	---	---
B13	Mf_74708p_32830		hypothetical protein	---	---	---
B13	Mf_74708p_32840		hypothetical protein	---	---	---
B13	Mf_74708p_32850		hypothetical protein	---	---	---
B13	Mf_74708p_32860		hypothetical protein	---	---	---
B13	Mf_74708p_32870		hypothetical protein	---	---	---
B13	Mf_74708p_32880		hypothetical protein	---	---	---
B13	Mf_74708p_32890		hypothetical protein	---	---	---
B13	Mf_74708p_32900		hypothetical protein	---	---	---
B13	Mf_74708p_32910		hypothetical protein	---	---	---
B13	Mf_74708p_32920		putative phage tail tape measure protein, family protein, core region	COG5412	S	Phage-related protein
B13	Mf_74708p_32940		putative gp36 protein	---	---	---
B13	Mf_74708p_32950		hypothetical protein	---	---	---
B13	Mf_74708p_32960		hypothetical protein	---	---	---
B13	Mf_74708p_32970		hypothetical protein	---	---	---
B13	Mf_74708p_32980		hypothetical protein	---	---	---
B13	Mf_74708p_32990		hypothetical protein	---	---	---
B13	Mf_74708p_33000		hypothetical protein	---	---	---
B13	Mf_74708p_33010		putative gp35 protein	---	---	---
B13	Mf_74708p_33020		hypothetical protein	---	---	---
B13	Mf_74708p_33030		hypothetical protein	---	---	---
B13	Mf_74708p_33040		hypothetical protein	---	---	---
B13	Mf_74708p_33050		hypothetical protein	---	---	---
B13	Mf_74708p_33060		hypothetical protein	---	---	---
B13	Mf_74708p_33080		hypothetical protein	---	---	---
B13	Mf_74708p_33090		hypothetical protein	---	---	---
B13	Mf_74708p_33100		hypothetical protein	---	---	---
B13	Mf_74708p_33110		hypothetical protein	---	---	---
B13	Mf_74708p_33140		hypothetical protein	---	---	---
B13	Mf_74708p_33160		hypothetical protein	---	---	---
B13	Mf_74708p_33180		hypothetical protein	---	---	---
B13	Mf_74708p_33210		hypothetical protein	---	---	---
B13	Mf_74708p_33220		Tyrosine recombinase XerC // integrase	COG4974	L	Site-specific recombinase XerD
B14	Mf_74708p_34460		putative HNH endonuclease	---	---	---
B14	Mf_74708p_34470		HTH-type transcriptional regulator GltC // LysR substrate binding domain protein	COG0583	K	Transcriptional regulator
B14	Mf_74708p_34480		3-oxoacyl-[acyl-carrier-protein] reductase FabG // SDR family NAD(P)-dependent oxidoreductase	COG1028	I	Dehydrogenases with different specificities (related to short-chain alcohol dehydrogenases)
B14	Mf_74708p_34490		putative sulfotransferase	---	---	---
B14	Mf_74708p_34500		hypothetical protein	---	---	---
B14	Mf_74708p_34510		putative oxidoreductase // NAD dependent epimerase/dehydratase family protein	COG1028	I	Dehydrogenases with different specificities (related to short-chain alcohol dehydrogenases)
B15	Mf_74708p_41230		hypothetical protein	---	---	---
B15	Mf_74708p_41240		hypothetical protein	---	---	---
B15	Mf_74708p_41250		putative peptidase	COG2321	R	Predicted metalloprotease
B15	Mf_74708p_41260		hypothetical protein	---	---	---
B15	Mf_74708p_41270		hypothetical protein	COG5479	M	Uncharacterized protein potentially involved in peptidoglycan biosynthesis
B15	Mf_74708p_41280		putative regulatory protein, LuxR, putative	COG2771	K	DNA-binding HTH domain-containing proteins
B15	Mf_74708p_41290		hypothetical protein	---	---	---
B15	Mf_74708p_41300		hypothetical protein	---	---	---
B15	Mf_74708p_41310	fic	putative adenosine monophosphate-protein transferase fic // putative adenosine monophosphate-protein transferase fic	COG2184	D	Protein involved in cell division
B15	Mf_74708p_41330		hypothetical protein	---	---	---
B15	Mf_74708p_41340		hypothetical protein	---	---	---
B15	Mf_74708p_41350		hypothetical protein	---	---	---
B15	Mf_74708p_41360	lprA	Lipoprotein LprA // lipoprotein LprA	---	---	---
B15	Mf_74708p_41370		ABC transporter ATP-binding/permease protein // ABC transporter, ATP-binding protein	COG1131	V	ABC-type multidrug transport system, ATPase component
B15	Mf_74708p_41390		putative ABC transporter ATP-binding protein	COG1716	T	FOG: FHA domain
B15	Mf_74708p_41400		putative sensor domain-containing protein	---	---	---
B16	Mf_74708p_47540		Tyrosine recombinase XerC // gp41 protein	COG0582	L	Integrase
B16	Mf_74708p_47550		Putative DNA-binding proteinA // DNA binding domain, excisionase family protein	---	---	---
B16	Mf_74708p_47570		hypothetical protein	---	---	---
B16	Mf_74708p_47580		hypothetical protein	---	---	---
B16	Mf_74708p_47590		hypothetical protein	---	---	---
B16	Mf_74708p_47600		Crossover junction endodeoxyribonuclease RuvC // gp6 protein	COG0817	L	Holliday junction resolvasome, endonuclease subunit
B16	Mf_74708p_47610		hypothetical protein	COG2771	K	DNA-binding HTH domain-containing proteins
B16	Mf_74708p_47630		putative putative chromosome partitioning protein	---	---	---
B16	Mf_74708p_47640		hypothetical protein	---	---	---
B16	Mf_74708p_47650		putative ftsk/spoiiie family protein, putative	COG1674	D	DNA segregation ATPase FtsK/SpoIIIE and related proteins
B16	Mf_74708p_47660		DNA translocase SftA // ftsk/spoiiie family protein, putative	COG1674	D	DNA segregation ATPase FtsK/SpoIIIE and related proteins
B16	Mf_74708p_47670		hypothetical protein	---	---	---
B16	Mf_74708p_47680		hypothetical protein	---	---	---
B16	Mf_74708p_47690		hypothetical protein	---	---	---
B16	Mf_74708p_47710		hypothetical protein	---	---	---
B16	Mf_74708p_47720		hypothetical protein	COG3415	L	Transposase and inactivated derivatives
B16	Mf_74708p_47730		hypothetical protein	---	---	---
B16	Mf_74708p_47740		hypothetical protein	---	---	---
B16	Mf_74708p_47750		hypothetical protein	---	---	---
B16	Mf_74708p_47760		putative acetyltransferase, gnat family protein	COG0456	R	Acetyltransferases
B16	Mf_74708p_47780		hypothetical protein	---	---	---
B16	Mf_74708p_47790		hypothetical protein	---	---	---
B16	Mf_74708p_47800		hypothetical protein	---	---	---
B16	Mf_74708p_47810		hypothetical protein	---	---	---
B16	Mf_74708p_47820		hypothetical protein	---	---	---
B16	Mf_74708p_47830		putative glutaredoxin	COG0695	O	Glutaredoxin and related proteins
B16	Mf_74708p_47840		hypothetical protein	---	---	---
B16	Mf_74708p_47850		hypothetical protein	---	---	---
B16	Mf_74708p_47860		hypothetical protein	---	---	---
B16	Mf_74708p_47870		hypothetical protein	---	---	---
B16	Mf_74708p_47880		putative trypsin domain protein	---	---	---
B16	Mf_74708p_47900		hypothetical protein	---	---	---
B16	Mf_74708p_47910		hypothetical protein	---	---	---
B16	Mf_74708p_47920		hypothetical protein	---	---	---
B17	Mf_74708p_49490		hypothetical protein	---	---	---
B17	Mf_74708p_49500		putative ATP/GTP-binding protein	---	---	---
B17	Mf_74708p_49510		putative transposase	---	---	---
B17	Mf_74708p_49520		hypothetical protein	---	---	---
B17	Mf_74708p_49530		hypothetical protein	---	---	---
B17	Mf_74708p_49540		hypothetical protein	COG5635	T	Predicted NTPase (NACHT family)
B18	Mf_74708p_54700		hypothetical protein	---	---	---
B18	Mf_74708p_54710		hypothetical protein	---	---	---
B18	Mf_74708p_54720		hypothetical protein	---	---	---
B18	Mf_74708p_54730		hypothetical protein	---	---	---
B18	Mf_74708p_54740		hypothetical protein	---	---	---
B18	Mf_74708p_54750		hypothetical protein	---	---	---
B18	Mf_74708p_54760		hypothetical protein	COG1061	K	DNA or RNA helicases of superfamily II
B18	Mf_74708p_54770		putative adenine specific DNA methylase Mod	COG2189	L	Adenine specific DNA methylase Mod
B18	Mf_74708p_54780	mrr	Mrr restriction system protein // restriction system protein	COG4127	S	Uncharacterized conserved protein
B18	Mf_74708p_54790		DNA replication and repair protein RecF // recombinase RecF	COG0419	L	ATPase involved in DNA repair
B18	Mf_74708p_54800		hypothetical protein	---	---	---
B18	Mf_74708p_54810		putative heme peroxidase superfamily protein	---	---	---
B18	Mf_74708p_54820		hypothetical protein	---	---	---
B18	Mf_74708p_54830		hypothetical protein	---	---	---
B18	Mf_74708p_54840		Tyrosine recombinase XerC // putative integrase	---	---	---
B18	Mf_74708p_54850		putative DNA-binding protein	COG1396	K	Predicted transcriptional regulators
B18	Mf_74708p_54860		hypothetical protein	COG3324	R	Predicted enzyme related to lactoylglutathione lyase
B18	Mf_74708p_54880		hypothetical protein	---	---	---
B18	Mf_74708p_54890		hypothetical protein	---	---	---
B18	Mf_74708p_54900		hypothetical protein	---	---	---
B18	Mf_74708p_54910		hypothetical protein	---	---	---
B18	Mf_74708p_54920		hypothetical protein	---	---	---
B18	Mf_74708p_54930		hypothetical protein	---	---	---
B19	Mf_74708p_55400		hypothetical protein	COG4278	S	Uncharacterized conserved protein
B19	Mf_74708p_55410		hypothetical protein	---	---	---
B19	Mf_74708p_55420		ESX-1 secretion-associated protein EspI // MinD/ParA family protein	COG0455	D	ATPases involved in chromosome partitioning
B19	Mf_74708p_55440		hypothetical protein	---	---	---
B19	Mf_74708p_55450		hypothetical protein	---	---	---
B19	Mf_74708p_55460		hypothetical protein	---	---	---
B19	Mf_74708p_55470		hypothetical protein	---	---	---
B19	Mf_74708p_55480		putative PE family protein	---	---	---
B19	Mf_74708p_55490		putative PPE domain-containing protein	---	---	---
B19	Mf_74708p_55500		ESX-1 secretion-associated protein EspG1 // ESX secretion-associated protein EspG	---	---	---
B19	Mf_74708p_55510		hypothetical protein	---	---	---
B19	Mf_74708p_55520		hypothetical protein	---	---	---
B19	Mf_74708p_55530		hypothetical protein	---	---	---
B19	Mf_74708p_55540		hypothetical protein	---	---	---
B19	Mf_74708p_55550		hypothetical protein	---	---	---
B19	Mf_74708p_55560		hypothetical protein	---	---	---
B19	Mf_74708p_55570		hypothetical protein	COG0332	I	3-oxoacyl-[acyl-carrier-protein] synthase III
B19	Mf_74708p_55580		hypothetical protein	---	---	---
B19	Mf_74708p_55590		hypothetical protein	---	---	---
B19	Mf_74708p_55600		hypothetical protein	---	---	---
B19	Mf_74708p_55610		Nucleoid-associated protein YbaB // YbaB/EbfC family DNA-binding protein	COG0718	S	Uncharacterized protein conserved in bacteria
B19	Mf_74708p_55630		hypothetical protein	---	---	---
B19	Mf_74708p_55640		hypothetical protein	---	---	---
B19	Mf_74708p_55650		putative glycerophosphoryl diester phosphodiesterase	COG1196	D	Chromosome segregation ATPases
B19	Mf_74708p_55660		hypothetical protein	COG5620	S	Uncharacterized conserved protein
B19	Mf_74708p_55680		hypothetical protein	---	---	---
B19	Mf_74708p_55690		hypothetical protein	---	---	---
B19	Mf_74708p_55700		Serine/threonine-protein kinase PknD // Sel1 domain-containing protein repeat-containing protein	COG0790	R	FOG: TPR repeat, SEL1 subfamily
B19	Mf_74708p_55720		hypothetical protein	---	---	---
B19	Mf_74708p_55730		putative MinD/ParA family protein	COG0455	D	ATPases involved in chromosome partitioning
B19	Mf_74708p_55740		hypothetical protein	---	---	---
B19	Mf_74708p_55750		Thermophilic serine proteinase // putative Membrane-anchored subtilisin-like serine protease (modular protein)	COG1404	O	Subtilisin-like serine proteases
B19	Mf_74708p_55760		putative secretion system protein ESX-1	---	---	---
B19	Mf_74708p_55780		ESX-5 secretion system protein EccD5 // ESX-4 secretion system protein EccD4	---	---	---
B19	Mf_74708p_55810		hypothetical protein	---	---	---
B19	Mf_74708p_55820		putative transmembrane protein	---	---	---
B19	Mf_74708p_55830		hypothetical protein	---	---	---
B19	Mf_74708p_55840		hypothetical protein	---	---	---
B20	Mf_74708p_61810		Tyrosine recombinase XerC // site-specific integrase	COG0582	L	Integrase
B20	Mf_74708p_61840		hypothetical protein	---	---	---
B20	Mf_74708p_61850		hypothetical protein	COG1579	R	Zn-ribbon protein, possibly nucleic acid-binding
B20	Mf_74708p_61860		hypothetical protein	---	---	---
B20	Mf_74708p_61880		hypothetical protein	---	---	---
B20	Mf_74708p_61890		putative gp35 protein	COG3179	R	Predicted chitinase
B20	Mf_74708p_61910		hypothetical protein	---	---	---
B20	Mf_74708p_61920		hypothetical protein	---	---	---
B20	Mf_74708p_61930		hypothetical protein	---	---	---
B20	Mf_74708p_61940		hypothetical protein	---	---	---
B21	Mf_74708p_62740		hypothetical protein	---	---	---
B21	Mf_74708p_62750		hypothetical protein	---	---	---
B21	Mf_74708p_62760		hypothetical protein	---	---	---
B21	Mf_74708p_62770		hypothetical protein	---	---	---
B21	Mf_74708p_62780		hypothetical protein	---	---	---
B21	Mf_74708p_62800		hypothetical protein	---	---	---
B21	Mf_74708p_62810		putative phage-related bacteriophage lysozyme	COG3179	R	Predicted chitinase
B21	Mf_74708p_62820		hypothetical protein	---	---	---
B21	Mf_74708p_62830		hypothetical protein	COG1846	K	Transcriptional regulators
B21	Mf_74708p_62840		hypothetical protein	---	---	---
B22	Mf_74708p_62860		hypothetical protein	---	---	---
B22	Mf_74708p_62870		hypothetical protein	---	---	---
B22	Mf_74708p_62890		hypothetical protein	---	---	---
B22	Mf_74708p_62900		HTH-type transcriptional regulator PrpR // XRE family transcriptional regulator	COG1396	K	Predicted transcriptional regulators
B22	Mf_74708p_62910		hypothetical protein	---	---	---
B22	Mf_74708p_62940		hypothetical protein	---	---	---
B22	Mf_74708p_62950		hypothetical protein	---	---	---
B22	Mf_74708p_62960		hypothetical protein	---	---	---
B22	Mf_74708p_62980		hypothetical protein	---	---	---
B22	Mf_74708p_63000		hypothetical protein	---	---	---
B22	Mf_74708p_63010		hypothetical protein	---	---	---
B22	Mf_74708p_63030		hypothetical protein	---	---	---
B22	Mf_74708p_63040		hypothetical protein	COG0735	P	Fe2+/Zn2+ uptake regulation proteins
B22	Mf_74708p_63050		ESX-1 secretion-associated protein EspI	COG0455	D	ATPases involved in chromosome partitioning
B22	Mf_74708p_63070		hypothetical protein	---	---	---
B22	Mf_74708p_63080		hypothetical protein	---	---	---
B22	Mf_74708p_63100		putative acyltransferase	COG1835	I	Predicted acyltransferases
B22	Mf_74708p_63140		hypothetical protein	---	---	---
B22	Mf_74708p_63150	rhsC	Putative deoxyribonuclease RhsC // Putative deoxyribonuclease RhsC	COG3209	M	Rhs family protein
B23	Mf_74708p_64940		putative sensor domain-containing protein	---	---	---
B23	Mf_74708p_64960		hypothetical protein	---	---	---
B23	Mf_74708p_64970		hypothetical protein	---	---	---
B23	Mf_74708p_64980	pknJ	Serine/threonine-protein kinase PknJ // transmembrane serine/threonine-protein kinase PknJ	COG0515	R	Serine/threonine protein kinase
B23	Mf_74708p_64990		hypothetical protein	---	---	---
B23	Mf_74708p_65000		hypothetical protein	---	---	---
B23	Mf_74708p_65010		hypothetical protein	COG1716	T	FOG: FHA domain
B23	Mf_74708p_65020		hypothetical protein	---	---	---
B23	Mf_74708p_65030		hypothetical protein	---	---	---
B23	Mf_74708p_65040		ESX-5 secretion system protein EccA5 // ESX-1 secretion system protein EccA1	COG0464	O	ATPases of the AAA+ class
B23	Mf_74708p_65050		hypothetical protein	---	---	---
B23	Mf_74708p_65060		hypothetical protein	---	---	---
B23	Mf_74708p_65070		hypothetical protein	---	---	---
B23	Mf_74708p_65080		hypothetical protein	---	---	---
B23	Mf_74708p_65090		hypothetical protein	---	---	---
B23	Mf_74708p_65100		hypothetical protein	---	---	---
B23	Mf_74708p_65110		hypothetical protein	---	---	---
B23	Mf_74708p_65120		hypothetical protein	---	---	---
B24	Mf_74708p_65130		hypothetical protein	---	---	---
B24	Mf_74708p_65140	hin	DNA-invertase hin	COG1961	L	Site-specific recombinases, DNA invertase Pin homologs
B24	Mf_74708p_65150		hypothetical protein	---	---	---
B24	Mf_74708p_65170	nicB	6-hydroxy-3-succinoylpyridine 3-monooxygenase HspA // 6-hydroxy-3-succinoylpyridine 3-monooxygenase HspA	---	---	---
B24	Mf_74708p_65190		Chromosome partitioning protein ParA // cobyrinic acid a,c-diamide synthase	COG1192	D	ATPases involved in chromosome partitioning
B24	Mf_74708p_65200		hypothetical protein	---	---	---
B24	Mf_74708p_65230		hypothetical protein	---	---	---
B24	Mf_74708p_65240		hypothetical protein	---	---	---
B24	Mf_74708p_65260		hypothetical protein	---	---	---
B24	Mf_74708p_65270		hypothetical protein	---	---	---
B24	Mf_74708p_65280		hypothetical protein	---	---	---
B24	Mf_74708p_65290		hypothetical protein	---	---	---
B24	Mf_74708p_65300		hypothetical protein	---	---	---
B25	Mf_74708p_65470		hypothetical protein	---	---	---
B25	Mf_74708p_65480		hypothetical protein	---	---	---
B25	Mf_74708p_65490		hypothetical protein	---	---	---
B25	Mf_74708p_65500		hypothetical protein	---	---	---
B25	Mf_74708p_65520		putative ATPase YjoB // ATPase AAA	COG1222	O	ATP-dependent 26S proteasome regulatory subunit
B25	Mf_74708p_65530		hypothetical protein	---	---	---
B25	Mf_74708p_65550		hypothetical protein	---	---	---
B25	Mf_74708p_65560		hypothetical protein	---	---	---
B25	Mf_74708p_65600		hypothetical protein	COG4626	R	Phage terminase-like protein, large subunit
B25	Mf_74708p_65660		hypothetical protein	---	---	---
B26	Mf_74708p_66050		hypothetical protein	---	---	---
B26	Mf_74708p_66060		putative gp79 protein	---	---	---
B26	Mf_74708p_66090		hypothetical protein	---	---	---
B26	Mf_74708p_66120		hypothetical protein	---	---	---
B26	Mf_74708p_66130		hypothetical protein	---	---	---
B26	Mf_74708p_66140		hypothetical protein	---	---	---
B26	Mf_74708p_66150		hypothetical protein	---	---	---
B26	Mf_74708p_66160		hypothetical protein	---	---	---
B26	Mf_74708p_66170		hypothetical protein	---	---	---
B26	Mf_74708p_66190		hypothetical protein	---	---	---
B26	Mf_74708p_66200		hypothetical protein	---	---	---
B26	Mf_74708p_66210		hypothetical protein	---	---	---
B26	Mf_74708p_66220		hypothetical protein	---	---	---
B26	Mf_74708p_66230		hypothetical protein	---	---	---
B26	Mf_74708p_66250		hypothetical protein	---	---	---
B26	Mf_74708p_66260		hypothetical protein	---	---	---
B26	Mf_74708p_66270		hypothetical protein	---	---	---
B26	Mf_74708p_66280		hypothetical protein	---	---	---
B27	Mf_74708p_66550		hypothetical protein	---	---	---
B27	Mf_74708p_66560		putative gp27 protein	---	---	---
B27	Mf_74708p_66580		hypothetical protein	---	---	---
B27	Mf_74708p_66590		hypothetical protein	---	---	---
B27	Mf_74708p_66600		hypothetical protein	---	---	---
B27	Mf_74708p_66610		hypothetical protein	---	---	---
B27	Mf_74708p_66620		hypothetical protein	---	---	---
B27	Mf_74708p_66630		hypothetical protein	---	---	---
B27	Mf_74708p_66640		hypothetical protein	COG3631	R	Ketosteroid isomerase-related protein
B27	Mf_74708p_66650		hypothetical protein	COG3953	R	SLT domain proteins
B27	Mf_74708p_66660		hypothetical protein	---	---	---
B27	Mf_74708p_66670		hypothetical protein	---	---	---
B27	Mf_74708p_66680		hypothetical protein	COG5492	N	Bacterial surface proteins containing Ig-like domains
B28	Mf_74708p_67300		hypothetical protein	---	---	---
B28	Mf_74708p_67310		hypothetical protein	---	---	---
B28	Mf_74708p_67320		hypothetical protein	---	---	---
B28	Mf_74708p_67330		hypothetical protein	---	---	---
B28	Mf_74708p_67350		hypothetical protein	---	---	---
B28	Mf_74708p_67370		hypothetical protein	COG4422	S	Bacteriophage protein gp37
B28	Mf_74708p_67380		hypothetical protein	---	---	---
B28	Mf_74708p_67390		hypothetical protein	---	---	---
B28	Mf_74708p_67400		hypothetical protein	---	---	---
B28	Mf_74708p_67410	bamHIM	Modification methylase BamHI // Modification methylase BamHI	COG0863	L	DNA modification methylase
B28	Mf_74708p_67420		hypothetical protein	---	---	---
B28	Mf_74708p_67440		hypothetical protein	COG0270	L	Site-specific DNA methylase

## Sheet: F. Mf_ATCC6841
Genomic region	GENE (locus_tag)	GENE (name)	Description (Prokka annotation)	COG (RPS-BLAST)	COG Functional category	COG protein description
B29	Mf_6841p_16560		hypothetical protein	---	---	---
B29	Mf_6841p_16570		Efem/EfeO family lipoprotein // peptidase M75 family protein	COG2822	P	Predicted periplasmic lipoprotein involved in iron transport
B29	Mf_6841p_16580		putative group 1 glycosyl transferase	COG0438	M	Glycosyltransferase
B29	Mf_6841p_16590		Lipopolysaccharide biosynthesis protein WzxC // polysaccharide biosynthesis protein	COG2244	R	Membrane protein involved in the export of O-antigen and teichoic acid
B29	Mf_6841p_16600		hypothetical protein	---	---	---
B29	Mf_6841p_16610		putative O-antigen polymerase	COG3307	M	Lipid A core - O-antigen ligase and related enzymes
B29	Mf_6841p_16620		D-inositol 3-phosphate glycosyltransferase // group 1 glycosyl transferase	COG0438	M	Glycosyltransferase
B29	Mf_6841p_16630		hypothetical protein	---	---	---
B29	Mf_6841p_16640		D-inositol 3-phosphate glycosyltransferase // group 1 glycosyl transferase	COG0438	M	Glycosyltransferase
B29	Mf_6841p_16650		GDP-mannose-dependent alpha-(1-6)-phosphatidylinositol monomannoside mannosyltransferase // group 1 glycosyl transferase	COG0438	M	Glycosyltransferase
B29	Mf_6841p_16660		putative alpha/beta hydrolase	COG2945	R	Predicted hydrolase of the alpha/beta superfamily
B29	Mf_6841p_16670		Holo-[acyl-carrier-protein] synthase // holo-acyl-carrier-protein synthase	COG0736	I	Phosphopantetheinyl transferase (holo-ACP synthase)
B29	Mf_6841p_16690		hypothetical protein	COG1506	E	Dipeptidyl aminopeptidases/acylaminoacyl-peptidases
B29	Mf_6841p_16700		Amino acid--[acyl-carrier-protein] ligase // amino acid--[acyl-carrier-protein] ligase	COG0172	J	Seryl-tRNA synthetase
B29	Mf_6841p_16710		UDP-glucose:undecaprenyl-phosphate glucose-1-phosphate transferase // glycosyltransferase	COG2148	M	Sugar transferases involved in lipopolysaccharide synthesis
B29	Mf_6841p_16720		putative putative esterase family protein	COG2382	P	Enterochelin esterase and related enzymes
B30	Mf_6841p_23260		ESX-1 secretion-associated protein EspG1 // ESX secretion-associated protein EspG	---	---	---
B30	Mf_6841p_23270		ESX-1 secretion-associated protein EspH	COG5643	R	Protein containing a metal-binding domain shared with formylmethanofuran dehydrogenase subunit E
B30	Mf_6841p_23280		ESX-1 secretion system protein EccA1 // ATPase AAA	COG0464	O	ATPases of the AAA+ class
B30	Mf_6841p_23290		ESX-1 secretion system protein EccB1 // type VII secretion protein EccB	---	---	---
B30	Mf_6841p_23300		ESX-1 secretion system protein EccCa1 // ftsk/SpoIIIE family protein	COG1674	D	DNA segregation ATPase FtsK/SpoIIIE and related proteins
B30	Mf_6841p_23310		ESX-1 secretion system protein EccCb1 // ftsk/spoiiie family protein	COG1674	D	DNA segregation ATPase FtsK/SpoIIIE and related proteins
B30	Mf_6841p_23320		putative PE family protein PE35 // PE family protein	---	---	---
B30	Mf_6841p_23330		putative PPE family immunogenic protein PPE68 // PPE family protein	COG5651	N	PPE-repeat proteins
B30	Mf_6841p_23340		ESAT-6-like protein EsxB // WXG100 family type VII secretion target	---	---	---
B30	Mf_6841p_23350		6 kDa early secretory antigenic target // early secretory antigenic target, 6 kDa	COG4842	S	Uncharacterized protein conserved in bacteria
B30	Mf_6841p_23360		ESX-1 secretion-associated protein EspI // MinD/ParA family protein	COG0455	D	ATPases involved in chromosome partitioning
B30	Mf_6841p_23370		ESX-1 secretion system protein EccD1 // transmembrane protein	---	---	---
B30	Mf_6841p_23380		hypothetical protein	---	---	---
B30	Mf_6841p_23390		hypothetical protein	---	---	---
B30	Mf_6841p_23400		putative phage-related bacteriophage lysozyme	COG3179	R	Predicted chitinase
B30	Mf_6841p_23410		hypothetical protein	COG2870	M	ADP-heptose synthase, bifunctional sugar kinase/adenylyltransferase
B30	Mf_6841p_23420		ESX-1 secretion-associated protein EspB // antigen MTB48	---	---	---
B30	Mf_6841p_23440		hypothetical protein	---	---	---
B30	Mf_6841p_23450		ESX-1 secretion-associated protein EspL // YbaB/EbfC family DNA-binding protein	COG0718	S	Uncharacterized protein conserved in bacteria
B30	Mf_6841p_23460		ESX-1 secretion system protein EccE1 // type VII secretion protein EccE	COG3428	S	Predicted membrane protein
B30	Mf_6841p_23470		Thermostable alkaline protease // type VII secretion-associated serine protease mycosin	COG1404	O	Subtilisin-like serine proteases
B31	Mf_6841p_30610		hypothetical protein	---	---	---
B31	Mf_6841p_30620		hypothetical protein	COG4859	S	Uncharacterized protein conserved in bacteria
B31	Mf_6841p_30630		hypothetical protein	---	---	---
B31	Mf_6841p_30640		hypothetical protein	---	---	---
B31	Mf_6841p_30660		Secretory immunoglobulin A-binding protein EsiB // Sel1 domain-containing protein repeat-containing protein	COG0790	R	FOG: TPR repeat, SEL1 subfamily
B31	Mf_6841p_30670		putative AraC family transcriptional regulator	---	---	---
B31	Mf_6841p_30690		hypothetical protein	---	---	---
B31	Mf_6841p_30700		putative Papain-like cysteine protease AvrRpt2	---	---	---
B31	Mf_6841p_30710		hypothetical protein	---	---	---
B31	Mf_6841p_30720	lpqJ	putative lipoprotein LpqJ	---	---	---
B31	Mf_6841p_30730		hypothetical protein	---	---	---
B31	Mf_6841p_30740		hypothetical protein	---	---	---
B31	Mf_6841p_30750		hypothetical protein	---	---	---
B31	Mf_6841p_30760		hypothetical protein	---	---	---
B31	Mf_6841p_30770		hypothetical protein	---	---	---
B31	Mf_6841p_30780		hypothetical protein	---	---	---
B31	Mf_6841p_30800		hypothetical protein	---	---	---
B31	Mf_6841p_30820		Maleamate amidohydrolase // isochorismatase hydrolase	COG1335	Q	Amidases related to nicotinamidase
B31	Mf_6841p_30830		HTH-type transcriptional activator RhaR // AraC family transcriptional regulator	COG2207	K	AraC-type DNA-binding domain-containing proteins
B32	Mf_6841p_34410		putative tetratricopeptide domain-containing protein	COG0457	R	FOG: TPR repeat
B32	Mf_6841p_34420		Bis(5'-nucleosyl)-tetraphosphatase, symmetrical // Serine/threonine protein phosphatase 1	COG1408	R	Predicted phosphohydrolases
B32	Mf_6841p_34430		putative DNA polymerase beta domain-containing protein	---	---	---
B32	Mf_6841p_34440		putative hemolysin activation/secretion protein	---	---	---
B32	Mf_6841p_34450		Serine/threonine-protein kinase PrkC // Protein kinase	COG0515	R	Serine/threonine protein kinase
B33	Mf_6841p_34820		Purine catabolism regulatory protein // diguanylate cyclase	COG2203	T	FOG: GAF domain
B33	Mf_6841p_34830		Betaine aldehyde dehydrogenase // aldehyde dehydrogenase	COG1012	C	NAD-dependent aldehyde dehydrogenases
B33	Mf_6841p_34840		Putative niacin/nicotinamide transporter NaiP // major facilitator superfamily protein	COG2814	G	Arabinose efflux permease
B33	Mf_6841p_34850		2,6-dihydroxypyridine 3-monooxygenase // 2,6-dihydroxypyridine hydroxylase	COG0654	H	2-polyprenyl-6-methoxyphenol hydroxylase and related FAD-dependent oxidoreductases
B33	Mf_6841p_34860		hypothetical protein	---	---	---
B33	Mf_6841p_34870		putative 2-hydroxy-3-carboxy-6-oxo-7-methylocta-2, 4-dienoate decarboxylase	COG2159	R	Predicted metal-dependent hydrolase of the TIM-barrel fold
B33	Mf_6841p_34880		NADPH dehydrogenase // NADH:flavin oxidoreductase/NADH oxidase	COG1902	C	NADH:flavin oxidoreductases, Old Yellow Enzyme family
B33	Mf_6841p_34890		Xanthine dehydrogenase molybdenum-binding subunit // aldehyde oxidase and xanthine dehydrogenase	COG1529	C	Aerobic-type carbon monoxide dehydrogenase, large subunit CoxL/CutL homologs
B33	Mf_6841p_34900		Putative xanthine dehydrogenase YagT iron-sulfur-binding subunit // 2Fe-2S iron-sulfur cluster binding domain-containing protein	COG2080	C	Aerobic-type carbon monoxide dehydrogenase, small subunit CoxS/CutS homologs
B33	Mf_6841p_34910		4-hydroxybenzoyl-CoA reductase subunit beta // FAD-binding molybdopterin dehydrogenase	COG1319	C	Aerobic-type carbon monoxide dehydrogenase, middle subunit CoxM/CutM homologs
B34	Mf_6841p_38270		Transcriptional regulatory protein DegU // two component LuxR family transcriptional regulator	COG2197	T	Response regulator containing a CheY-like receiver domain and an HTH DNA-binding domain
B34	Mf_6841p_38280		Chemotaxis protein CheY // response regulator receiver protein	COG2197	T	Response regulator containing a CheY-like receiver domain and an HTH DNA-binding domain
B34	Mf_6841p_38290		Oxygen sensor histidine kinase NreB // signal transduction histidine kinase	COG4585	T	Signal transduction histidine kinase
B34	Mf_6841p_38300		Oxalate decarboxylase OxdC // cupin	COG2140	G	Thermophilic glucose-6-phosphate isomerase and related metalloenzymes
B35	Mf_6841p_40870		putative bifunctional HHDD isomerase/cyclase/dehydrase	COG0491	R	Zn-dependent hydrolases, including glyoxylases
B35	Mf_6841p_40880		putative putative carboxymuconolactone decarboxylase	COG2128	S	Uncharacterized conserved protein
B35	Mf_6841p_40890		putative HTH-type transcriptional regulator // TetR family transcriptional regulator	COG1309	K	Transcriptional regulator
B35	Mf_6841p_40950		Transcriptional regulator AcuR // TetR family transcriptional regulator	COG1309	K	Transcriptional regulator
B35	Mf_6841p_40960		hypothetical protein	COG1284	S	Uncharacterized conserved protein
B35	Mf_6841p_40970		Putative aminoacrylate hydrolase RutD // alpha/beta hydrolase fold protein	COG0596	R	Predicted hydrolases or acyltransferases (alpha/beta hydrolase superfamily)
B35	Mf_6841p_40980		Putative coenzyme F420-dependent oxidoreductase // oxidoreductase	COG2141	C	Coenzyme F420-dependent N5,N10-methylene tetrahydromethanopterin reductase and related flavin-dependent oxidoreductases
B35	Mf_6841p_40990		HTH-type transcriptional regulator TtgR // TetR family transcriptional regulator	COG1309	K	Transcriptional regulator
B36	Mf_6841p_46090		hypothetical protein	COG4472	S	Uncharacterized protein conserved in bacteria
B36	Mf_6841p_46100		hypothetical protein	---	---	---
B36	Mf_6841p_46110		putative phospholipid ABC transporter permease protein MlaE // ABC transporter permease	COG0767	Q	ABC-type transport system involved in resistance to organic solvents, permease component
B36	Mf_6841p_46120		putative phospholipid ABC transporter permease protein MlaE // ABC transporter permease	COG0767	Q	ABC-type transport system involved in resistance to organic solvents, permease component
B36	Mf_6841p_46130		hypothetical protein	COG1463	Q	ABC-type transport system involved in resistance to organic solvents, periplasmic component
B36	Mf_6841p_46140		putative MCE-family protein Mce1B	COG1463	Q	ABC-type transport system involved in resistance to organic solvents, periplasmic component
B36	Mf_6841p_46150		putative MCE family protein	COG1463	Q	ABC-type transport system involved in resistance to organic solvents, periplasmic component
B36	Mf_6841p_46160		putative Mce family protein	COG1463	Q	ABC-type transport system involved in resistance to organic solvents, periplasmic component
B36	Mf_6841p_46170		putative MCE family protein	COG1463	Q	ABC-type transport system involved in resistance to organic solvents, periplasmic component
B36	Mf_6841p_46180		putative MCE family protein	COG1463	Q	ABC-type transport system involved in resistance to organic solvents, periplasmic component
B36	Mf_6841p_46190		hypothetical protein	---	---	---
B36	Mf_6841p_46200		Carboxylesterase NlhH // alpha/beta hydrolase domain-containing protein	COG0657	I	Esterase/lipase
B36	Mf_6841p_46210		D-arabitol-phosphate dehydrogenase // alcohol dehydrogenase	COG1063	E	Threonine dehydrogenase and related Zn-dependent dehydrogenases
B36	Mf_6841p_46240		hypothetical protein	---	---	---
B36	Mf_6841p_46250		hypothetical protein	COG3604	K	Transcriptional regulator containing GAF, AAA-type ATPase, and DNA binding domains
B37	Mf_6841p_49030		ESX-1 secretion-associated protein EspI // MinD/ParA family protein	COG0455	D	ATPases involved in chromosome partitioning
B37	Mf_6841p_49050		hypothetical protein	---	---	---
B37	Mf_6841p_49060		hypothetical protein	---	---	---
B37	Mf_6841p_49070		hypothetical protein	---	---	---
B37	Mf_6841p_49080		hypothetical protein	---	---	---
B37	Mf_6841p_49090		putative PE family protein	---	---	---
B37	Mf_6841p_49100		putative PPE domain-containing protein	COG5651	N	PPE-repeat proteins
B37	Mf_6841p_49110		ESX-1 secretion-associated protein EspG1 // ESX secretion-associated protein EspG	---	---	---
B37	Mf_6841p_49120		hypothetical protein	---	---	---
B37	Mf_6841p_49130		hypothetical protein	---	---	---
B37	Mf_6841p_49140		hypothetical protein	---	---	---
B37	Mf_6841p_49150		hypothetical protein	COG0332	I	3-oxoacyl-[acyl-carrier-protein] synthase III
B37	Mf_6841p_49160		hypothetical protein	---	---	---
B37	Mf_6841p_49170		hypothetical protein	---	---	---
B37	Mf_6841p_49180		hypothetical protein	---	---	---
B37	Mf_6841p_49190		Nucleoid-associated protein YbaB // YbaB/EbfC family DNA-binding protein	COG0718	S	Uncharacterized protein conserved in bacteria
B37	Mf_6841p_49200		putative glycerophosphoryl diester phosphodiesterase	---	---	---
B37	Mf_6841p_49210		hypothetical protein	---	---	---
B37	Mf_6841p_49220		hypothetical protein	---	---	---
B37	Mf_6841p_49230		hypothetical protein	---	---	---
B37	Mf_6841p_49240		putative glycerophosphoryl diester phosphodiesterase 1 // glycerophosphoryl diester phosphodiesterase	COG0584	C	Glycerophosphoryl diester phosphodiesterase
B37	Mf_6841p_49260		Nucleoid-associated protein YbaB // YbaB/EbfC family DNA-binding protein	COG0718	S	Uncharacterized protein conserved in bacteria
B37	Mf_6841p_49270		ESX-1 secretion-associated protein EspI // MinD/ParA family protein	COG0455	D	ATPases involved in chromosome partitioning
B37	Mf_6841p_49280		Thermophilic serine proteinase // putative Membrane-anchored subtilisin-like serine protease (modular protein)	COG1404	O	Subtilisin-like serine proteases
B37	Mf_6841p_49290		putative secretion system protein ESX-1	---	---	---
B37	Mf_6841p_49310		ESX-5 secretion system protein EccD5 // ESX-4 secretion system protein EccD4	---	---	---
B37	Mf_6841p_49330		ESX-5 secretion system protein EccE5 // ESX-2 secretion system protein EccE2	---	---	---
B37	Mf_6841p_49340		putative antigen 34 kDa	---	---	---
B37	Mf_6841p_49350		O-acetyltransferase OatA // acyltransferase	COG1835	I	Predicted acyltransferases
B37	Mf_6841p_49360		putative MBL fold metallo-hydrolase	COG2220	R	Predicted Zn-dependent hydrolases of the beta-lactamase fold
B38	Mf_6841p_52540		Thioredoxin/glutathione peroxidase BtuE // thiol peroxidase	COG0386	O	Glutathione peroxidase
B38	Mf_6841p_52550		putative amidohydrolase	COG2159	R	Predicted metal-dependent hydrolase of the TIM-barrel fold
B38	Mf_6841p_52560		Limonene 1,2-monooxygenase // dehydrogenase	COG2141	C	Coenzyme F420-dependent N5,N10-methylene tetrahydromethanopterin reductase and related flavin-dependent oxidoreductases
B38	Mf_6841p_52570		Anthranilate 1,2-dioxygenase large subunit // Rieske (2Fe-2S) domain-containing protein	COG4638	P	Phenylpropionate dioxygenase and related ring-hydroxylating dioxygenases, large terminal subunit
B38	Mf_6841p_52580		Rhodocoxin reductase // phenylpropionate dioxygenase ferredoxin reductase subunit	COG1251	C	NAD(P)H-nitrite reductase
B38	Mf_6841p_52590		Ferredoxin-6 // ferredoxin	COG0633	C	Ferredoxin
B38	Mf_6841p_52610		1,4-dihydroxy-2-naphthoyl-CoA synthase // enoyl-CoA hydratase	COG1024	I	Enoyl-CoA hydratase/carnithine racemase
B38	Mf_6841p_52620		Coniferyl aldehyde dehydrogenase // aldehyde dehydrogenase	COG1012	C	NAD-dependent aldehyde dehydrogenases
B38	Mf_6841p_52630		3-oxocholest-4-en-26-oate--CoA ligase // acyl-CoA synthetase	COG0318	I	Acyl-CoA synthetases (AMP-forming)/AMP-acid ligases II
B38	Mf_6841p_52640		Benzoylformate decarboxylase // acetolactate synthase catalytic subunit	COG0028	E	Thiamine pyrophosphate-requiring enzymes [acetolactate synthase, pyruvate dehydrogenase (cytochrome), glyoxylate carboligase, phosphonopyruvate decarboxylase]
B38	Mf_6841p_52650		putative putative F420-dependent oxidoreductase	COG2141	C	Coenzyme F420-dependent N5,N10-methylene tetrahydromethanopterin reductase and related flavin-dependent oxidoreductases
B38	Mf_6841p_52660		putative amidohydrolase 2	COG2159	R	Predicted metal-dependent hydrolase of the TIM-barrel fold
B38	Mf_6841p_52670		putative pyridoxamine 5'-phosphate oxidase-like protein	---	---	---
B38	Mf_6841p_52690		hypothetical protein	---	---	---
B38	Mf_6841p_52700		putative NIPSNAP family protein	---	---	---
B38	Mf_6841p_52710		2-dehydro-3-deoxy-D-gluconate 5-dehydrogenase // short-chain dehydrogenase/reductase SDR	COG1028	I	Dehydrogenases with different specificities (related to short-chain alcohol dehydrogenases)
B38	Mf_6841p_52720		hypothetical protein	---	---	---
B38	Mf_6841p_52730		Biphenyl-2,3-diol 1,2-dioxygenase 2 // ring-cleavage extradiol dioxygenase	COG0346	E	Lactoylglutathione lyase and related lyases
B39	Mf_6841p_52870		Tyrosine recombinase XerC // putative phage integrase	COG4974	L	Site-specific recombinase XerD
B39	Mf_6841p_52880		hypothetical protein	---	---	---
B39	Mf_6841p_52910		hypothetical protein	---	---	---
B39	Mf_6841p_52920		hypothetical protein	---	---	---
B39	Mf_6841p_52940		hypothetical protein	---	---	---
B39	Mf_6841p_52960		hypothetical protein	---	---	---
B39	Mf_6841p_52970		hypothetical protein	---	---	---
B39	Mf_6841p_52980		putative phage major capsid protein	---	---	---
B39	Mf_6841p_53000		hypothetical protein	---	---	---
B39	Mf_6841p_53010		hypothetical protein	---	---	---
B40	Mf_6841p_53850		Catabolite control protein A // LacI family transcriptional regulator	COG1609	K	Transcriptional regulators
B40	Mf_6841p_53860		hypothetical protein	---	---	---
B40	Mf_6841p_53870		putative NCS1 family transporter	COG1457	F	Purine-cytosine permease and related proteins
B40	Mf_6841p_53880		putative NCS1 family transporter	---	---	---
B40	Mf_6841p_53890		Glutamine synthetase 3 // glutamate--ammonia ligase	COG0174	E	Glutamine synthetase
B40	Mf_6841p_53900		Glutaminase 2 // glutaminase	COG2066	E	Glutaminase
B40	Mf_6841p_53930		HTH-type transcriptional regulator CdhR // AraC family transcriptional regulator	COG4977	K	Transcriptional regulator containing an amidase domain and an AraC-type DNA-binding HTH domain
B40	Mf_6841p_53940		putative isochorismatase hydrolase	COG1335	Q	Amidases related to nicotinamidase
B41	Mf_6841p_53970		DNA-invertase hin // phague integrase	COG1961	L	Site-specific recombinases, DNA invertase Pin homologs
B41	Mf_6841p_53980		hypothetical protein	---	---	---
B41	Mf_6841p_53990		hypothetical protein	---	---	---
B41	Mf_6841p_54010		hypothetical protein	---	---	---
B41	Mf_6841p_54020		hypothetical protein	---	---	---
B41	Mf_6841p_54030		hypothetical protein	---	---	---
B41	Mf_6841p_54050		hypothetical protein	---	---	---
B41	Mf_6841p_54060		hypothetical protein	---	---	---
B41	Mf_6841p_54070		hypothetical protein	---	---	---
B41	Mf_6841p_54080		hypothetical protein	---	---	---
B41	Mf_6841p_54090		putative gp25	---	---	---
B41	Mf_6841p_54110		hypothetical protein	---	---	---
B41	Mf_6841p_54130		hypothetical protein	---	---	---
B42	Mf_6841p_58510		Modification methylase HaeIII // DNA modification cytosine-specific methyltransferase	COG0270	L	Site-specific DNA methylase
B42	Mf_6841p_58530		hypothetical protein	---	---	---
B42	Mf_6841p_58540		hypothetical protein	---	---	---
B42	Mf_6841p_58550		hypothetical protein	COG1875	T	Predicted ATPase related to phosphate starvation-inducible protein PhoH
B42	Mf_6841p_58560		hypothetical protein	COG0210	L	Superfamily I DNA and RNA helicases
B42	Mf_6841p_58570		putative helicase domain-containing protein	COG1205	R	Distinct helicase family with a unique C-terminal domain including a metal-binding cysteine cluster
B42	Mf_6841p_58580		hypothetical protein	---	---	---
B43	Mf_6841p_60180		(R)-benzylsuccinyl-CoA dehydrogenase // acyl-CoA dehydrogenase domain-containing protein	COG1960	I	Acyl-CoA dehydrogenases
B43	Mf_6841p_60190		putative aminoglycoside phosphotransferase	COG3173	R	Predicted aminoglycoside phosphotransferase
B43	Mf_6841p_60200		3-oxoacyl-[acyl-carrier-protein] reductase FabG // short-chain dehydrogenase	COG1028	I	Dehydrogenases with different specificities (related to short-chain alcohol dehydrogenases)
B43	Mf_6841p_60210		2-haloacrylate reductase // Zn-dependent oxidoreductase	COG0604	C	NADPH:quinone reductase and related Zn-dependent oxidoreductases
B43	Mf_6841p_60220		Limonene-1,2-epoxide hydrolase // limonene-1,2-epoxide hydrolase	COG4308	Q	Limonene-1,2-epoxide hydrolase
B43	Mf_6841p_60230		Putative short-chain type dehydrogenase/reductase // 3-hydroxyacyl-CoA dehydrogenase	COG1028	I	Dehydrogenases with different specificities (related to short-chain alcohol dehydrogenases)
B43	Mf_6841p_60240		hypothetical protein	COG1359	S	Uncharacterized conserved protein
B43	Mf_6841p_60250		hypothetical protein	---	---	---
B43	Mf_6841p_60260		putative acrylyl-CoA reductase AcuI // YhdH/YhfP family quinone oxidoreductase	COG0604	C	NADPH:quinone reductase and related Zn-dependent oxidoreductases
B43	Mf_6841p_60270		hypothetical protein	---	---	---
B43	Mf_6841p_60280		HTH-type transcriptional repressor // TetR family transcriptional regulator	COG1309	K	Transcriptional regulator
B43	Mf_6841p_60290		putative PucR family transcriptional regulator	COG2508	T	Regulator of polyketide synthase expression
B43	Mf_6841p_60300		Carboxylesterase NlhH // alpha/beta hydrolase domain-containing protein	COG0657	I	Esterase/lipase
B44	Mf_6841p_60880		hypothetical protein	---	---	---
B44	Mf_6841p_60890		Flavin-dependent monooxygenase, reductase subunit HsaB // oxidoreductase	COG1853	R	Conserved protein/domain typically associated with flavoprotein oxygenases, DIM6/NTAB family
B44	Mf_6841p_60900		NADPH-dependent curcumin reductase // alcohol dehydrogenase zinc-binding domain-containing protein	COG2130	R	Putative NADP-dependent oxidoreductases
B44	Mf_6841p_60910		putative oxidoreductase EphD // estradiol 17-beta-dehydrogenase	COG4221	R	Short-chain alcohol dehydrogenase of unknown specificity
B44	Mf_6841p_60940		hypothetical protein	---	---	---
B44	Mf_6841p_60950		putative putative transcriptional regulator	COG1309	K	Transcriptional regulator

## Sheet: COGs code
INFORMATION STORAGE AND PROCESSING
[J] Translation, ribosomal structure and biogenesis
[A] RNA processing and modification
[K] Transcription
[L] Replication, recombination and repair
[B] Chromatin structure and dynamics
CELLULAR PROCESSES AND SIGNALING
[D] Cell cycle control, cell division, chromosome partitioning
[Y] Nuclear structure
[V] Defense mechanisms
[T] Signal transduction mechanisms
[M] Cell wall/membrane/envelope biogenesis
[N] Cell motility
[Z] Cytoskeleton
[W] Extracellular structures
[U] Intracellular trafficking, secretion, and vesicular transport
[O] Posttranslational modification, protein turnover, chaperones
METABOLISM
[C] Energy production and conversion
[G] Carbohydrate transport and metabolism
[E] Amino acid transport and metabolism
[F] Nucleotide transport and metabolism
[H] Coenzyme transport and metabolism
[I] Lipid transport and metabolism
[P] Inorganic ion transport and metabolism
[Q] Secondary metabolites biosynthesis, transport and catabolism
POORLY CHARACTERIZED
[R] General function prediction only
[S] Function unknown
--- Function unknown (unassigned COG)
