# Supplementary material for: Nontuberculous Mycobacteria Persistence in a Cell Model Mimicking Alveolar Macrophages
Source: Microorganisms. 2019 Apr 26;7(5):113. doi: 10.3390/microorganisms7050113 (PMC6560506; doi:10.3390/microorganisms7050113)
Supplement: Supplementary file 1 [file microorganisms-07-00113-s001.zip › Table S4.xlsx]

## Sheet: Table S4
Table S4. List of genes likely associated with antibiotic resistance predicted in silico by queryring all CDSs of each NTM genome (i.e, prokka ".ffn" files) against the ResFinder, NCBI, ARGANNOT and CARD databases. The table includes CDSs ("locus_tags" and product description) yielding a hit in at least one database (CDSs with more than one hit are highlighted in blue). Only hits with a minimum o…
strain	CDS "locus_tag" (prokka)	DESCRIPTION (prokka)	AMR DATABASE	%COVERAGE	%IDENTITY	HIT	HIT DESCRIPTION	HIT ACCESSION
M. avium Ma_25291 (ATCC25921)	Ma_25291p_02920	RNA polymerase-binding protein RbpA	card	92.17	88.36	RbpA	RNA-polymerase binding protein which confers resistance to rifampin.	HQ203032:1-346
M. avium Ma_25291 (ATCC25921)	Ma_25291p_07820	DNA-directed RNA polymerase subunit beta	card	97.33	81.81	Nocardia_rifampin_resistant_beta-subunit_of_RNA_polymerase_(rpoB2)	Due to gene duplication the genomes of Nocardia species include both rifampin-sensitive beta-subunit of RNA polymerase (rpoB) and rifampin-resistant beta-subunit of RNA polymerase (rpoB2) genes with ~88% similarity between the two gene products. Expression of the rpoB2 variant results in replacement of rifampin sensitivity with rifampin resistance.	AP006618.1:4835200-4838689
M. avium Ma_25291 (ATCC25921)	Ma_25291p_21680	DNA-binding response regulator MtrA	card	98.55	90.71	mtrA	MtrA is a transcriptional activator of the MtrCDE multidrug efflux pump of Neisseria gonorrhoeae.	AL123456:3626663-3627350
M. avium Ma_25291 (ATCC25921)	Ma_25291p_24640	Glycosyltransferase GtfC	card	93.78	68.53	rgt1438	rgt1438 is a glycosyltransferase that confers rifampin resistance in Streptomyces	JX028276:35586-36822
M. avium Ma_25291 (ATCC25921)	Ma_25291p_24640	Glycosyltransferase GtfC	ncbi	93.85	68.53	rgt	rifamycin-inactivating glycosyltransferase Rgt	A7J11_02857
M. avium Ma_25291 (ATCC25921)	Ma_25291p_31230	putative multidrug-efflux transporter	card	97.64	71.21	tap	Efflux pump proteins contained within Mycobacterial genomes which confer resistance to a number of different antibiotics including aminoglycosides and tetracyclines.	AJ000283:620-1850
M. avium Ma_25291 (ATCC25921)	Ma_25291p_32980	putative MFS-type transporter EfpA	card	99.75	83.76	efpA	efpA is an MFS transporter found in Mycobacterium tuberculosis.	NC_000962.3:3153039-3154632
M. avium Ma_25291 (ATCC25921)	Ma_25291p_33450	putative MFS-type transporter EfpA	card	89.01	74.41	efpA	efpA is an MFS transporter found in Mycobacterium tuberculosis.	NC_000962.3:3153039-3154632
M. avium Ma_25291 (ATCC25921)	Ma_25291p_37750	Pentapeptide repeat protein MfpA	card	94.94	77.42	mfpA	mfpA is a qnr homolog and a pentapeptide repeat protein that confers resistance to fluoroquinolones in Mycobacterium smegmatis	AL123456:3773016-3773568
M. avium Ma_25291 (ATCC25921)	Ma_25291p_42140	putative metallo-hydrolase	ncbi	81.11	67.54	blaB-4	subclass B1 metallo-beta-lactamase BlaB-4	A7J11_05242
M. avium Ma_25291 (ATCC25921)	Ma_25291p_44200	Doxorubicin resistance ATP-binding protein DrrA	argannot	49.9	69.08	(MLS)OleC	(MLS)OleC	L06249:1528-2505
M. avium Ma_25291 (ATCC25921)	Ma_25291p_44200	Doxorubicin resistance ATP-binding protein DrrA	card	49.9	69.08	oleC	oleC is an ABC transporter isolated from Streptomyces antibioticus and is involved in oleandomycin secretion.	L06249:1528-2506
M. avium Ma_25291 (ATCC25921)	Ma_25291p_44200	Doxorubicin resistance ATP-binding protein DrrA	resfinder	49.9	69.08	ole(C)_1	ole(C)_1	L06249
M. avium Ma_60-08	Ma_6008p_13860	DNA-binding response regulator MtrA	card	98.55	90.71	mtrA	MtrA is a transcriptional activator of the MtrCDE multidrug efflux pump of Neisseria gonorrhoeae.	AL123456:3626663-3627350
M. avium Ma_60-08	Ma_6008p_20010	putative multidrug-efflux transporter	card	97.64	71.04	tap	Efflux pump proteins contained within Mycobacterial genomes which confer resistance to a number of different antibiotics including aminoglycosides and tetracyclines.	AJ000283:620-1850
M. avium Ma_60-08	Ma_6008p_23340	RNA polymerase-binding protein RbpA	card	92.17	88.36	RbpA	RNA-polymerase binding protein which confers resistance to rifampin.	HQ203032:1-346
M. avium Ma_60-08	Ma_6008p_27320	putative MFS-type transporter EfpA	card	99.75	83.82	efpA	efpA is an MFS transporter found in Mycobacterium tuberculosis.	NC_000962.3:3153039-3154632
M. avium Ma_60-08	Ma_6008p_28370	Glycosyltransferase GtfC	card	93.78	68.36	rgt1438	rgt1438 is a glycosyltransferase that confers rifampin resistance in Streptomyces	JX028276:35586-36822
M. avium Ma_60-08	Ma_6008p_28370	Glycosyltransferase GtfC	ncbi	93.85	68.36	rgt	rifamycin-inactivating glycosyltransferase Rgt	A7J11_02857
M. avium Ma_60-08	Ma_6008p_29960	putative MFS-type transporter EfpA	card	89.01	74.41	efpA	efpA is an MFS transporter found in Mycobacterium tuberculosis.	NC_000962.3:3153039-3154632
M. avium Ma_60-08	Ma_6008p_30420	DNA-directed RNA polymerase subunit beta	card	97.33	81.78	Nocardia_rifampin_resistant_beta-subunit_of_RNA_polymerase_(rpoB2)	Due to gene duplication the genomes of Nocardia species include both rifampin-sensitive beta-subunit of RNA polymerase (rpoB) and rifampin-resistant beta-subunit of RNA polymerase (rpoB2) genes with ~88% similarity between the two gene products. Expression of the rpoB2 variant results in replacement of rifampin sensitivity with rifampin resistance.	AP006618.1:4835200-4838689
M. avium Ma_60-08	Ma_6008p_36970	putative metallo-hydrolase	ncbi	81.11	67.54	blaB-4	subclass B1 metallo-beta-lactamase BlaB-4	A7J11_05242
M. avium Ma_60-08	Ma_6008p_42710	Pentapeptide repeat protein MfpA	card	94.94	77.04	mfpA	mfpA is a qnr homolog and a pentapeptide repeat protein that confers resistance to fluoroquinolones in Mycobacterium smegmatis	AL123456:3773016-3773568
M. avium Ma_60-08	Ma_6008p_43260	Doxorubicin resistance ATP-binding protein DrrA	argannot	49.9	69.08	(MLS)OleC	(MLS)OleC	L06249:1528-2505
M. avium Ma_60-08	Ma_6008p_43260	Doxorubicin resistance ATP-binding protein DrrA	card	49.9	69.08	oleC	oleC is an ABC transporter isolated from Streptomyces antibioticus and is involved in oleandomycin secretion.	L06249:1528-2506
M. avium Ma_60-08	Ma_6008p_43260	Doxorubicin resistance ATP-binding protein DrrA	resfinder	49.9	69.08	ole(C)_1	ole(C)_1	L06249
M. fortuitum Mf_6841 (ATCC6841)	Mf_6841p_00890	Anhydrotetracycline monooxygenase	argannot	97.5	68.66	(Rif)IRI	(Rif)IRI	U56415:280-1719
M. fortuitum Mf_6841 (ATCC6841)	Mf_6841p_00890	Anhydrotetracycline monooxygenase	card	97.43	68.66	iri	iri is a monooxygenase that confers resistance to rifampin found in Rhodococcus equi	U56415:280-1720
M. fortuitum Mf_6841 (ATCC6841)	Mf_6841p_00890	Anhydrotetracycline monooxygenase	ncbi	98.03	73.63	rox	rifampin monooxygenase Rox	A7J11_04291
M. fortuitum Mf_6841 (ATCC6841)	Mf_6841p_02890	Inner membrane transport protein YdhP	card	41.46	65.71	cmrA	cmrA is a transposon-encoded chloramphenicol exporter that is found in Rhodococcus rhodochrous	AF015087:436-1612
M. fortuitum Mf_6841 (ATCC6841)	Mf_6841p_02890	Inner membrane transport protein YdhP	ncbi	41.5	65.71	cmrA	chloramphenicol efflux MFS transporter CmrA	A7J11_00198
M. fortuitum Mf_6841 (ATCC6841)	Mf_6841p_03840	DNA-binding response regulator MtrA	card	99.85	84.57	mtrA	MtrA is a transcriptional activator of the MtrCDE multidrug efflux pump of Neisseria gonorrhoeae.	AL123456:3626663-3627350
M. fortuitum Mf_6841 (ATCC6841)	Mf_6841p_08000	Inner membrane transport protein YdhP	argannot	85.88	70.18	(Phe)Cmr	(Phe)Cmr	U85507:3518-4693
M. fortuitum Mf_6841 (ATCC6841)	Mf_6841p_08000	Inner membrane transport protein YdhP	card	85.81	70.28	cmx	cmx is a plasmid or transposon-encoded chloramphenicol exporter that is found in Corynebacterium striatum and Pseudomonas aeruginosa.	AF024666:35935-37111
M. fortuitum Mf_6841 (ATCC6841)	Mf_6841p_08000	Inner membrane transport protein YdhP	ncbi	85.88	70.28	cmx	chloramphenicol efflux MFS transporter Cmx	A7J11_00646
M. fortuitum Mf_6841 (ATCC6841)	Mf_6841p_08000	Inner membrane transport protein YdhP	resfinder	85.88	70.18	cmx_1	Alternate name; cmr	U85507
M. fortuitum Mf_6841 (ATCC6841)	Mf_6841p_09220	DNA-directed RNA polymerase subunit beta	card	96.53	81.16	Nocardia_rifampin_resistant_beta-subunit_of_RNA_polymerase_(rpoB2)	Due to gene duplication the genomes of Nocardia species include both rifampin-sensitive beta-subunit of RNA polymerase (rpoB) and rifampin-resistant beta-subunit of RNA polymerase (rpoB2) genes with ~88% similarity between the two gene products. Expression of the rpoB2 variant results in replacement of rifampin sensitivity with rifampin resistance.	AP006618.1:4835200-4838689
M. fortuitum Mf_6841 (ATCC6841)	Mf_6841p_13840	putative MFS-type transporter EfpA	card	91.27	77.03	efpA	efpA is an MFS transporter found in Mycobacterium tuberculosis.	NC_000962.3:3153039-3154632
M. fortuitum Mf_6841 (ATCC6841)	Mf_6841p_14750	hypothetical protein	argannot	97.62	81.02	(Tet)TetV	(Tet)TetV	AF030344:462-1721
M. fortuitum Mf_6841 (ATCC6841)	Mf_6841p_14750	hypothetical protein	card	97.62	81.02	tet(V)	TetV is a tetracycline efflux protein that has been found in Mycobacterium smegmatis and M. fortuitum.	AF030344:1-1261
M. fortuitum Mf_6841 (ATCC6841)	Mf_6841p_14750	hypothetical protein	ncbi	97.62	81.02	tet(V)	tetracycline efflux MFS transporter Tet(V)	A7J11_00406
M. fortuitum Mf_6841 (ATCC6841)	Mf_6841p_14750	hypothetical protein	resfinder	97.62	81.02	tet(V)_1	tet(V)_1	AF030344
M. fortuitum Mf_6841 (ATCC6841)	Mf_6841p_20290	RNA polymerase-binding protein RbpA	card	96.23	92.17	RbpA	RNA-polymerase binding protein which confers resistance to rifampin.	HQ203032:1-346
M. fortuitum Mf_6841 (ATCC6841)	Mf_6841p_25120	Aminoglycoside 2'-N-acetyltransferase	argannot	81.63	100	(AGly)Aac2-Ib	(AGly)Aac2-Ib	U41471:266-822
M. fortuitum Mf_6841 (ATCC6841)	Mf_6841p_25120	Aminoglycoside 2'-N-acetyltransferase	card	81.49	100	AAC(2')-Ib	AAC(2')-Ib is a chromosomal-encoded aminoglycoside acetyltransferase in M. fortuitum and A. baumannii	U41471:265-853
M. fortuitum Mf_6841 (ATCC6841)	Mf_6841p_25120	Aminoglycoside 2'-N-acetyltransferase	ncbi	81.63	100	aac(2')-Ib	aminoglycoside N-acetyltransferase AAC(2')-Ib	A7J11_00101
M. fortuitum Mf_6841 (ATCC6841)	Mf_6841p_25120	Aminoglycoside 2'-N-acetyltransferase	resfinder	81.63	100	aac(2')-Ib_1	aac(2')-Ib_1	U41471
M. fortuitum Mf_6841 (ATCC6841)	Mf_6841p_29080	hypothetical protein	card	99.54	80.7	arr-1	arr-1 is a chromosome-encoded ribosyltransferase found in Mycobacterium smegmatis	AF001493:1-433
M. fortuitum Mf_6841 (ATCC6841)	Mf_6841p_29080	hypothetical protein	ncbi	99.54	80.7	arr	NAD(+)--rifampin ADP-ribosyltransferase	A7J11_00622
M. fortuitum Mf_6841 (ATCC6841)	Mf_6841p_32910	putative multidrug-efflux transporter	card	99.92	99.27	tap	Efflux pump proteins contained within Mycobacterial genomes which confer resistance to a number of different antibiotics including aminoglycosides and tetracyclines.	AJ000283:620-1850
M. fortuitum Mf_6841 (ATCC6841)	Mf_6841p_37490	Aminoglycoside 3'-phosphotransferase	argannot	100	98.69	(AGly)Aph3''Ic	(AGly)Aph3''Ic	DQ336355:603-1367
M. fortuitum Mf_6841 (ATCC6841)	Mf_6841p_37490	Aminoglycoside 3'-phosphotransferase	card	99.87	98.69	APH(3'')-Ic	APH(3'')-Ic is a chromosomal-encoded aminoglycoside phosphotransferase in M. fortuitum	DQ336355:603-1368
M. fortuitum Mf_6841 (ATCC6841)	Mf_6841p_37490	Aminoglycoside 3'-phosphotransferase	ncbi	100	98.69	aph(3'')-Ic	aminoglycoside O-phosphotransferase APH(3'')-Ic	A7J11_01720
M. fortuitum Mf_6841 (ATCC6841)	Mf_6841p_37490	Aminoglycoside 3'-phosphotransferase	resfinder	100	98.69	aph(3'')-Ic_1	aph(3'')-Ic_1	DQ336355
M. fortuitum Mf_6841 (ATCC6841)	Mf_6841p_41650	Pentapeptide repeat protein MfpA	card	77.94	72.62	mfpA	mfpA is a qnr homolog and a pentapeptide repeat protein that confers resistance to fluoroquinolones in Mycobacterium smegmatis	AL123456:3773016-3773568
M. fortuitum Mf_6841 (ATCC6841)	Mf_6841p_41720	rRNA methyltransferase	argannot	100	100	(MLS)Erm39	(MLS)Erm39	AY487229:2153-2893
M. fortuitum Mf_6841 (ATCC6841)	Mf_6841p_41720	rRNA methyltransferase	card	99.87	100	Erm(39)	ErmD confers MLSb phenotype.	AY487229:2153-2894
M. fortuitum Mf_6841 (ATCC6841)	Mf_6841p_41720	rRNA methyltransferase	ncbi	100	100	erm(39)	23S rRNA (adenine(2058)-N(6))-methyltransferase Erm(39)	A7J11_01278
M. fortuitum Mf_6841 (ATCC6841)	Mf_6841p_41720	rRNA methyltransferase	resfinder	100	100	erm(39)_1	erm(39)_1	AY487229
M. fortuitum Mf_6841 (ATCC6841)	Mf_6841p_43190	Beta-lactamase	argannot	45.75	68.38	(Bla)FAR-1	(Bla)FAR-1	AF024601:303-1196
M. fortuitum Mf_6841 (ATCC6841)	Mf_6841p_43190	Beta-lactamase	card	100	99.21	blaF	Class A beta-lactamase found in Mycobacterium fortuitum	L25634:1274-2159
M. fortuitum Mf_6841 (ATCC6841)	Mf_6841p_43190	Beta-lactamase	ncbi	100	99.21	blaF	class A beta-lactamase	A7J11_00363
M. fortuitum Mf_6841 (ATCC6841)	Mf_6841p_43190	Beta-lactamase	resfinder	45.75	68.38	blaFAR-1_1	blaFAR-1_1	AF024601
M. fortuitum Mf_6841 (ATCC6841)	Mf_6841p_51780	Antiseptic resistance protein	card	99.14	79.87	lrfA	lfrA is involved in the active efflux of quinolones and is found in Mycobacterium smegmatis. lfrA corresponds to 2 loci in Pseudomonas aeruginosa PAO1 and 2 loci in Pseudomonas aeruginosa LESB58.	U40487.1:171-1686
M. fortuitum Mf_6841 (ATCC6841)	Mf_6841p_53640	hypothetical protein	card	86.13	70.09	viomycin_phosphotransferase	vph is a phosphotransferase that confers resistance to viomycin in Streptomyces vinaceus	X02393:97-961
M. fortuitum Mf_6841 (ATCC6841)	Mf_6841p_53640	hypothetical protein	ncbi	84.47	70.09	vph	viomycin phosphotransferase	A7J11_01171
M. fortuitum Mf_6841 (ATCC6841)	Mf_6841p_55690	Redox-sensitive transcriptional activator SoxR	card	73.89	69.14	Pseudomonas_aeruginosa_soxR	SoxR is a redox-sensitive transcriptional activator that induces expression of a small regulon that includes the RND efflux pump-encoding operon mexGHI-opmD. SoxR was shown to be activated by pyocyanin.	NC_002516.2:2503425-2503896
M. fortuitum Mf_747-08	Mf_74708p_00740	Inner membrane transport protein YdhP	card	41.38	65.99	cmrA	cmrA is a transposon-encoded chloramphenicol exporter that is found in Rhodococcus rhodochrous	AF015087:436-1612
M. fortuitum Mf_747-08	Mf_74708p_00740	Inner membrane transport protein YdhP	ncbi	41.41	65.99	cmrA	chloramphenicol efflux MFS transporter CmrA	A7J11_00198
M. fortuitum Mf_747-08	Mf_74708p_02890	Anhydrotetracycline monooxygenase	argannot	97.64	68.68	(Rif)IRI	(Rif)IRI	U56415:280-1719
M. fortuitum Mf_747-08	Mf_74708p_02890	Anhydrotetracycline monooxygenase	card	97.57	68.68	iri	iri is a monooxygenase that confers resistance to rifampin found in Rhodococcus equi	U56415:280-1720
M. fortuitum Mf_747-08	Mf_74708p_02890	Anhydrotetracycline monooxygenase	ncbi	98.17	73.93	rox	rifampin monooxygenase Rox	A7J11_04291
M. fortuitum Mf_747-08	Mf_74708p_06800	Aminoglycoside 2'-N-acetyltransferase	argannot	81.63	100	(AGly)Aac2-Ib	(AGly)Aac2-Ib	U41471:266-822
M. fortuitum Mf_747-08	Mf_74708p_06800	Aminoglycoside 2'-N-acetyltransferase	card	81.49	100	AAC(2')-Ib	AAC(2')-Ib is a chromosomal-encoded aminoglycoside acetyltransferase in M. fortuitum and A. baumannii	U41471:265-853
M. fortuitum Mf_747-08	Mf_74708p_06800	Aminoglycoside 2'-N-acetyltransferase	ncbi	81.63	100	aac(2')-Ib	aminoglycoside N-acetyltransferase AAC(2')-Ib	A7J11_00101
M. fortuitum Mf_747-08	Mf_74708p_06800	Aminoglycoside 2'-N-acetyltransferase	resfinder	81.63	100	aac(2')-Ib_1	aac(2')-Ib_1	U41471
M. fortuitum Mf_747-08	Mf_74708p_07590	Inner membrane transport protein YdhP	argannot	85.88	69.89	(Phe)Cmr	(Phe)Cmr	U85507:3518-4693
M. fortuitum Mf_747-08	Mf_74708p_07590	Inner membrane transport protein YdhP	argannot	91.35	68.64	(Phe)Cml	(Phe)Cml	X59968:508-1686
M. fortuitum Mf_747-08	Mf_74708p_07590	Inner membrane transport protein YdhP	card	85.81	69.99	cmx	cmx is a plasmid or transposon-encoded chloramphenicol exporter that is found in Corynebacterium striatum and Pseudomonas aeruginosa.	AF024666:35935-37111
M. fortuitum Mf_747-08	Mf_74708p_07590	Inner membrane transport protein YdhP	card	91.27	68.64	cml	cmlR is a plasmid or chromosome-encoded chloramphenicol resistance determinant (putative transmembrane protein) that is found in Escherichia coli and Streptomyces lividans	X59968:508-1687
M. fortuitum Mf_747-08	Mf_74708p_07590	Inner membrane transport protein YdhP	ncbi	85.88	69.99	cmx	chloramphenicol efflux MFS transporter Cmx	A7J11_00646
M. fortuitum Mf_747-08	Mf_74708p_07590	Inner membrane transport protein YdhP	ncbi	91.35	68.64	cmlR	chloramphenicol efflux MFS transporter CmlR	A7J11_00398
M. fortuitum Mf_747-08	Mf_74708p_07590	Inner membrane transport protein YdhP	resfinder	85.88	69.89	cmx_1	Alternate name; cmr	U85507
M. fortuitum Mf_747-08	Mf_74708p_13850	rRNA methyltransferase	argannot	100	98.92	(MLS)Erm39	(MLS)Erm39	AY487229:2153-2893
M. fortuitum Mf_747-08	Mf_74708p_13850	rRNA methyltransferase	card	99.87	98.92	Erm(39)	ErmD confers MLSb phenotype.	AY487229:2153-2894
M. fortuitum Mf_747-08	Mf_74708p_13850	rRNA methyltransferase	ncbi	100	98.92	erm(39)	23S rRNA (adenine(2058)-N(6))-methyltransferase Erm(39)	A7J11_01278
M. fortuitum Mf_747-08	Mf_74708p_13850	rRNA methyltransferase	resfinder	100	98.92	erm(39)_1	erm(39)_1	AY487229
M. fortuitum Mf_747-08	Mf_74708p_13920	Pentapeptide repeat protein MfpA	card	77.94	72.62	mfpA	mfpA is a qnr homolog and a pentapeptide repeat protein that confers resistance to fluoroquinolones in Mycobacterium smegmatis	AL123456:3773016-3773568
M. fortuitum Mf_747-08	Mf_74708p_16820	Redox-sensitive transcriptional activator SoxR	card	73.67	69.23	Pseudomonas_aeruginosa_soxR	SoxR is a redox-sensitive transcriptional activator that induces expression of a small regulon that includes the RND efflux pump-encoding operon mexGHI-opmD. SoxR was shown to be activated by pyocyanin.	NC_002516.2:2503425-2503896
M. fortuitum Mf_747-08	Mf_74708p_18310	hypothetical protein	card	99.54	80.7	arr-1	arr-1 is a chromosome-encoded ribosyltransferase found in Mycobacterium smegmatis	AF001493:1-433
M. fortuitum Mf_747-08	Mf_74708p_18310	hypothetical protein	ncbi	99.54	80.7	arr	NAD(+)--rifampin ADP-ribosyltransferase	A7J11_00622
M. fortuitum Mf_747-08	Mf_74708p_22100	RNA polymerase-binding protein RbpA	card	96.23	92.17	RbpA	RNA-polymerase binding protein which confers resistance to rifampin.	HQ203032:1-346
M. fortuitum Mf_747-08	Mf_74708p_25830	DNA-binding response regulator MtrA	card	99.85	84.57	mtrA	MtrA is a transcriptional activator of the MtrCDE multidrug efflux pump of Neisseria gonorrhoeae.	AL123456:3626663-3627350
M. fortuitum Mf_747-08	Mf_74708p_30140	DNA-directed RNA polymerase subunit beta	card	96.53	81.05	Nocardia_rifampin_resistant_beta-subunit_of_RNA_polymerase_(rpoB2)	Due to gene duplication the genomes of Nocardia species include both rifampin-sensitive beta-subunit of RNA polymerase (rpoB) and rifampin-resistant beta-subunit of RNA polymerase (rpoB2) genes with ~88% similarity between the two gene products. Expression of the rpoB2 variant results in replacement of rifampin sensitivity with rifampin resistance.	AP006618.1:4835200-4838689
M. fortuitum Mf_747-08	Mf_74708p_32190	Enterobactin exporter EntS	argannot	97.62	80.69	(Tet)TetV	(Tet)TetV	AF030344:462-1721
M. fortuitum Mf_747-08	Mf_74708p_32190	Enterobactin exporter EntS	card	97.62	80.69	tet(V)	TetV is a tetracycline efflux protein that has been found in Mycobacterium smegmatis and M. fortuitum.	AF030344:1-1261
M. fortuitum Mf_747-08	Mf_74708p_32190	Enterobactin exporter EntS	ncbi	97.62	80.69	tet(V)	tetracycline efflux MFS transporter Tet(V)	A7J11_00406
M. fortuitum Mf_747-08	Mf_74708p_32190	Enterobactin exporter EntS	resfinder	97.62	80.69	tet(V)_1	tet(V)_1	AF030344
M. fortuitum Mf_747-08	Mf_74708p_35700	hypothetical protein	card	86.13	69.96	viomycin_phosphotransferase	vph is a phosphotransferase that confers resistance to viomycin in Streptomyces vinaceus	X02393:97-961
M. fortuitum Mf_747-08	Mf_74708p_35700	hypothetical protein	ncbi	84.47	69.96	vph	viomycin phosphotransferase	A7J11_01171
M. fortuitum Mf_747-08	Mf_74708p_39190	putative multidrug-efflux transporter	card	99.92	99.67	tap	Efflux pump proteins contained within Mycobacterial genomes which confer resistance to a number of different antibiotics including aminoglycosides and tetracyclines.	AJ000283:620-1850
M. fortuitum Mf_747-08	Mf_74708p_41130	Antiseptic resistance protein	card	99.14	79.8	lrfA	lfrA is involved in the active efflux of quinolones and is found in Mycobacterium smegmatis. lfrA corresponds to 2 loci in Pseudomonas aeruginosa PAO1 and 2 loci in Pseudomonas aeruginosa LESB58.	U40487.1:171-1686
M. fortuitum Mf_747-08	Mf_74708p_43170	Aminoglycoside 3'-phosphotransferase	argannot	100	100	(AGly)Aph3''Ic	(AGly)Aph3''Ic	DQ336355:603-1367
M. fortuitum Mf_747-08	Mf_74708p_43170	Aminoglycoside 3'-phosphotransferase	card	99.87	100	APH(3'')-Ic	APH(3'')-Ic is a chromosomal-encoded aminoglycoside phosphotransferase in M. fortuitum	DQ336355:603-1368
M. fortuitum Mf_747-08	Mf_74708p_43170	Aminoglycoside 3'-phosphotransferase	ncbi	100	100	aph(3'')-Ic	aminoglycoside O-phosphotransferase APH(3'')-Ic	A7J11_01720
M. fortuitum Mf_747-08	Mf_74708p_43170	Aminoglycoside 3'-phosphotransferase	resfinder	100	100	aph(3'')-Ic_1	aph(3'')-Ic_1	DQ336355
M. fortuitum Mf_747-08	Mf_74708p_48660	putative MFS-type transporter EfpA	card	91.27	76.96	efpA	efpA is an MFS transporter found in Mycobacterium tuberculosis.	NC_000962.3:3153039-3154632
M. fortuitum Mf_747-08	Mf_74708p_59680	Beta-lactamase	argannot	45.75	68.38	(Bla)FAR-1	(Bla)FAR-1	AF024601:303-1196
M. fortuitum Mf_747-08	Mf_74708p_59680	Beta-lactamase	card	100	99.77	blaF	Class A beta-lactamase found in Mycobacterium fortuitum	L25634:1274-2159
M. fortuitum Mf_747-08	Mf_74708p_59680	Beta-lactamase	ncbi	100	99.77	blaF	class A beta-lactamase	A7J11_00363
M. fortuitum Mf_747-08	Mf_74708p_59680	Beta-lactamase	resfinder	45.75	68.38	blaFAR-1_1	blaFAR-1_1	AF024601
M. smegmatis Ms_mc2-155	Ms_mc2_155p_12810	putative transcriptional regulatory protein TcrX	card	50.15	66.95	mtrA	MtrA is a transcriptional activator of the MtrCDE multidrug efflux pump of Neisseria gonorrhoeae.	AL123456:3626663-3627350
M. smegmatis Ms_mc2-155	Ms_mc2_155p_13220	putative multidrug-efflux transporter	card	53.13	82.57	tap	Efflux pump proteins contained within Mycobacterial genomes which confer resistance to a number of different antibiotics including aminoglycosides and tetracyclines.	AJ000283:620-1850
M. smegmatis Ms_mc2-155	Ms_mc2_155p_16750	DNA-binding response regulator MtrA	card	99.85	84.13	mtrA	MtrA is a transcriptional activator of the MtrCDE multidrug efflux pump of Neisseria gonorrhoeae.	AL123456:3626663-3627350
M. smegmatis Ms_mc2-155	Ms_mc2_155p_20080	Pentapeptide repeat protein MfpA	card	77.76	70.83	mfpA	mfpA is a qnr homolog and a pentapeptide repeat protein that confers resistance to fluoroquinolones in Mycobacterium smegmatis	AL123456:3773016-3773568
M. smegmatis Ms_mc2-155	Ms_mc2_155p_23870	RNA polymerase-binding protein RbpA	card	100	100	RbpA	RNA-polymerase binding protein which confers resistance to rifampin.	HQ203032:1-346
M. smegmatis Ms_mc2-155	Ms_mc2_155p_24110	Aminoglycoside 2'-N-acetyltransferase	argannot	100	100	(AGly)Aac2-Id)	(AGly)Aac2-Id)	U72743:386-1018
M. smegmatis Ms_mc2-155	Ms_mc2_155p_24110	Aminoglycoside 2'-N-acetyltransferase	card	99.84	100	AAC(2')-Id	AAC(2')-Id is a chromosomal-encoded aminoglycoside acetyltransferase in M. smegmatis	U72743:386-1019
M. smegmatis Ms_mc2-155	Ms_mc2_155p_24110	Aminoglycoside 2'-N-acetyltransferase	card	80.62	71.04	AAC(2')-Ic	AAC(2')-Ic is a chromosomal-encoded aminoglycoside acetyltransferase in M. tuberculosis and M. bovis	AL123456:314309-314855
M. smegmatis Ms_mc2-155	Ms_mc2_155p_24110	Aminoglycoside 2'-N-acetyltransferase	ncbi	100	100	aac(2')-Id	aminoglycoside N-acetyltransferase AAC(2')-Id	A7J11_00142
M. smegmatis Ms_mc2-155	Ms_mc2_155p_24110	Aminoglycoside 2'-N-acetyltransferase	resfinder	100	100	aac(2')-Id_1	aac(2')-Id_1	U72743
M. smegmatis Ms_mc2-155	Ms_mc2_155p_26740	Purine efflux pump PbuE	argannot	88.55	70.16	(Phe)Cml	(Phe)Cml	X59968:508-1686
M. smegmatis Ms_mc2-155	Ms_mc2_155p_26740	Purine efflux pump PbuE	card	88.47	70.16	cml	cmlR is a plasmid or chromosome-encoded chloramphenicol resistance determinant (putative transmembrane protein) that is found in Escherichia coli and Streptomyces lividans	X59968:508-1687
M. smegmatis Ms_mc2-155	Ms_mc2_155p_26740	Purine efflux pump PbuE	ncbi	88.55	70.16	cmlR	chloramphenicol efflux MFS transporter CmlR	A7J11_00398
M. smegmatis Ms_mc2-155	Ms_mc2_155p_26740	Purine efflux pump PbuE	resfinder	86.73	66.48	cmx_1	Alternate name; cmr	U85507
M. smegmatis Ms_mc2-155	Ms_mc2_155p_26950	Antiseptic resistance protein	card	100	99.87	lrfA	lfrA is involved in the active efflux of quinolones and is found in Mycobacterium smegmatis. lfrA corresponds to 2 loci in Pseudomonas aeruginosa PAO1 and 2 loci in Pseudomonas aeruginosa LESB58.	U40487.1:171-1686
M. smegmatis Ms_mc2-155	Ms_mc2_155p_29680	Anhydrotetracycline monooxygenase	argannot	94.58	69.71	(Rif)IRI	(Rif)IRI	U56415:280-1719
M. smegmatis Ms_mc2-155	Ms_mc2_155p_29680	Anhydrotetracycline monooxygenase	card	94.52	69.71	iri	iri is a monooxygenase that confers resistance to rifampin found in Rhodococcus equi	U56415:280-1720
M. smegmatis Ms_mc2-155	Ms_mc2_155p_29680	Anhydrotetracycline monooxygenase	ncbi	96.34	72.01	rox	rifampin monooxygenase Rox	A7J11_04291
M. smegmatis Ms_mc2-155	Ms_mc2_155p_33540	Carboxylesterase NlhH	ncbi	40.67	69.07	estDL136	chloramphenicol hydrolase	A7J11_01123
M. smegmatis Ms_mc2-155	Ms_mc2_155p_37990	Carboxylesterase NlhH	ncbi	42.29	68.22	estDL136	chloramphenicol hydrolase	A7J11_01123
M. smegmatis Ms_mc2-155	Ms_mc2_155p_38860	Enterobactin exporter EntS	argannot	100	100	(Tet)TetV	(Tet)TetV	AF030344:462-1721
M. smegmatis Ms_mc2-155	Ms_mc2_155p_38860	Enterobactin exporter EntS	card	100	100	tet(V)	TetV is a tetracycline efflux protein that has been found in Mycobacterium smegmatis and M. fortuitum.	AF030344:1-1261
M. smegmatis Ms_mc2-155	Ms_mc2_155p_38860	Enterobactin exporter EntS	ncbi	100	100	tet(V)	tetracycline efflux MFS transporter Tet(V)	A7J11_00406
M. smegmatis Ms_mc2-155	Ms_mc2_155p_38860	Enterobactin exporter EntS	resfinder	100	100	tet(V)_1	tet(V)_1	AF030344
M. smegmatis Ms_mc2-155	Ms_mc2_155p_40470	DNA-directed RNA polymerase subunit beta	card	96.45	81.5	Nocardia_rifampin_resistant_beta-subunit_of_RNA_polymerase_(rpoB2)	Due to gene duplication the genomes of Nocardia species include both rifampin-sensitive beta-subunit of RNA polymerase (rpoB) and rifampin-resistant beta-subunit of RNA polymerase (rpoB2) genes with ~88% similarity between the two gene products. Expression of the rpoB2 variant results in replacement of rifampin sensitivity with rifampin resistance.	AP006618.1:4835200-4838689
M. smegmatis Ms_mc2-155	Ms_mc2_155p_53500	hypothetical protein	card	99.31	93.71	arr-1	arr-1 is a chromosome-encoded ribosyltransferase found in Mycobacterium smegmatis	AF001493:1-433
M. smegmatis Ms_mc2-155	Ms_mc2_155p_53500	hypothetical protein	ncbi	99.31	93.71	arr	NAD(+)--rifampin ADP-ribosyltransferase	A7J11_00622
M. smegmatis Ms_mc2-155	Ms_mc2_155p_54060	putative MFS-type transporter EfpA	card	88.89	78.15	efpA	efpA is an MFS transporter found in Mycobacterium tuberculosis.	NC_000962.3:3153039-3154632
M. smegmatis Ms_mc2-155	Ms_mc2_155p_62040	Beta-lactamase	card	75.35	65.59	LRA-10	LRA-10 is a beta-lactamase isolated from soil samples in Alaska	EU408357.1:53-1181
M. smegmatis Ms_mc2-155	Ms_mc2_155p_62040	Beta-lactamase	ncbi	87.66	100	blaE	class C beta-lactamase	A7J11_01856
M. smegmatis Ms_mc2-155	Ms_mc2_155p_63390	Beta-lactamase	argannot	46.31	70.56	(Bla)FAR-1	(Bla)FAR-1	AF024601:303-1196
M. smegmatis Ms_mc2-155	Ms_mc2_155p_63390	Beta-lactamase	card	88.7	74.02	blaF	Class A beta-lactamase found in Mycobacterium fortuitum	L25634:1274-2159
M. smegmatis Ms_mc2-155	Ms_mc2_155p_63390	Beta-lactamase	card	46.57	69.12	LRA-1	LRA-1 is a beta-lactamase isolated from soil samples in Alaska	EU408346:4826-5714
M. smegmatis Ms_mc2-155	Ms_mc2_155p_63390	Beta-lactamase	ncbi	100	100	blaS	class A beta-lactamase	A7J11_01181
M. smegmatis Ms_mc2-155	Ms_mc2_155p_63390	Beta-lactamase	resfinder	46.31	70.56	blaFAR-1_1	blaFAR-1_1	AF024601
M. smegmatis Ms_mc2-155	Ms_mc2_155p_64430	hypothetical protein	argannot	100	99.9	(AGly)Aph4-Ib	(AGly)Aph4-Ib	X03615:232-1230
M. smegmatis Ms_mc2-155	Ms_mc2_155p_64430	hypothetical protein	card	99.9	99.9	APH(7'')-Ia	APH(7'')-Ia is a chromosomal-encoded aminoglycoside phosphotransferase in S. hygroscopicus	X03615:232-1231
M. smegmatis Ms_mc2-155	Ms_mc2_155p_64430	hypothetical protein	ncbi	100	99.9	aph(7'')-Ia	aminoglycoside O-phosphotransferase APH(7'')-Ia	A7J11_01016
M. smegmatis Ms_mc2-155	Ms_mc2_155p_64430	hypothetical protein	resfinder	100	99.9	aph(4)-Ib_1	Alternate name; aph(7'')-Ia	X03615
M. smegmatis Ms_mc2-155	Ms_mc2_155p_64510	hypothetical protein	argannot	100	99.9	(AGly)Aph4-Ib	(AGly)Aph4-Ib	X03615:232-1230
M. smegmatis Ms_mc2-155	Ms_mc2_155p_64510	hypothetical protein	card	99.9	99.9	APH(7'')-Ia	APH(7'')-Ia is a chromosomal-encoded aminoglycoside phosphotransferase in S. hygroscopicus	X03615:232-1231
M. smegmatis Ms_mc2-155	Ms_mc2_155p_64510	hypothetical protein	ncbi	100	99.9	aph(7'')-Ia	aminoglycoside O-phosphotransferase APH(7'')-Ia	A7J11_01016
M. smegmatis Ms_mc2-155	Ms_mc2_155p_64510	hypothetical protein	resfinder	100	99.9	aph(4)-Ib_1	Alternate name; aph(7'')-Ia	X03615
